# Supplementary material for: Characterization of NOD-like receptor-based molecular heterogeneity in glioma and its association with immune micro-environment and metabolism reprogramming
Source: Front Immunol. 2025 Jan 15;15:1498583. doi: 10.3389/fimmu.2024.1498583 (PMC11774718; doi:10.3389/fimmu.2024.1498583)
Supplement: Supplementary Table 1 — RNA sequencing data following TRIP6 gene knockdown. [file Table1.xls]

gene_name	S1	S2	S3	N1	N2	N3
MT-CO1	24146.0708562127	25679.03768017	23035.7106288887	23771.0508204133	23797.7946119559	23408.1009730508
MT-CO2	21120.5440511797	22511.5895116328	19107.9857086535	20592.6294782402	21559.7420099512	19991.4466608508
MT-CO3	15773.9318762787	14651.7300644657	13838.0403917625	16092.2845435718	16976.7026230252	15746.0233622554
MT-ND4	12776.6645399313	12699.9893726791	11719.5200332135	12386.5553811247	11764.9058516513	11923.4567344047
IFI6	6737.46883317879	13511.2101677326	9789.76413905477	12571.4987896964	12949.1973571087	13420.4352569843
MT-ATP6	10868.2958717804	10493.1417273583	9364.35491680814	10232.0389372859	9837.31286388976	10252.9626411051
FTL	7698.76204291761	7726.17177112379	7719.38235375799	8362.09743302655	9055.14832922837	8781.64000531032
MT-ND4L	7774.19425110715	7612.54408975728	6763.52525934604	6917.67411799761	6072.80539987993	7860.78126792011
TMSB10	6833.67302143233	6079.37397301781	6604.18900134917	5789.56291524347	6008.68084617662	6145.08948519746
ACTB	6572.87930280711	5348.1653351101	6785.34465953106	5910.71160189673	5859.88254173485	5364.64815752468
S100A6	4595.92478690056	5249.68296190109	4440.90796039635	6445.97409685652	6960.63725736606	7130.98912292476
ISG15	3462.21096118048	6177.31548680246	4715.14016427673	6602.06445349513	7132.87144124598	6672.00168189241
ACTG1	5761.45810096177	4746.80201346837	5843.7197952919	5441.96164988901	5335.34581880986	4981.9979558326
MT-CYB	5101.62105621004	5135.29507038778	4780.65967327963	5142.54257124799	4853.18713811609	4990.54216101221
MT-ND1	4599.34971889126	5047.65023250469	4103.4828375033	5212.82037723747	5282.69018855232	5413.06307347322
MT-TC	3617.56672492731	4621.80532444824	2922.54368545525	5131.36151181613	5621.75209596409	5871.24414271985
MT-RNR2	3172.52247513845	3665.47235073684	2492.54406554765	5263.61327728057	4924.23666481956	5426.0794677052
MT-ND2	4262.50306225494	4900.95891093131	3533.03795926642	3998.90753414818	3294.19109605852	4072.90545797345
GAPDH	3671.54631727478	3361.12272751625	3684.17343281657	3466.49619198283	3650.84797356832	3298.5934625701
EEF1A1	4017.89632562943	2879.2484029575	3790.48553739506	3529.86110539949	3442.61592937964	3279.29337217903
LGALS3BP	2441.43495939366	3545.13846477136	3133.68313983779	3751.57612387738	4150.19024022684	3763.356294714
RN7SL2	6245.48813103339	2440.84789869064	2122.46748905828	1546.74415790002	2345.35126318882	5092.79311583685
BST2	2335.64947610655	3814.48558557846	3063.30042270026	3261.93788091022	3496.96489650223	3505.35742874622
PSAP	2618.09798412587	3317.40587467073	2947.56463423505	3348.65814320606	3543.37607444111	3305.10276351242
MT-ND3	3495.21116758847	3780.67248551535	2551.18993165692	2546.44200743464	2214.19786918033	3184.33062748756
EEF2	3091.76200851486	2526.91902407549	3046.32834816347	3042.05551016285	3014.25250715311	2745.07413064733
TMSB4X	2671.00468767604	3158.26194945135	2821.17814636053	2861.69786442137	2821.17717528113	2961.76988470618
PKM	2510.53718608748	2276.8038011597	2562.16448324379	3005.70747409808	3049.44301965852	2797.3926360904
CYR61	2636.45267695563	2479.708019313	2877.20295765702	2549.80036347697	2388.77664160109	2412.09670412136
ENO1	2451.66894077781	2088.48323874656	2398.5318375081	2581.93594417437	2589.72847156134	2466.70500266162
FTH1	1921.62417835746	2009.02857437052	1884.83884778398	2809.70392909661	3018.76764976462	2645.95575264302
FLNA	2576.68959498017	2010.31847746151	2636.44068231786	2284.34403824745	2237.35835126351	2046.89471944255
CTGF	2427.04517869211	2057.02625337849	2540.04148602769	2171.68385371488	1999.94893564519	1989.89442978152
TUBB	2604.83442495662	2048.65335098157	2467.12820734359	2050.17172678972	2074.48771062625	1926.29287051529
MT-ND5	2196.99095532651	2131.52003513051	1995.28987616357	2322.60828879837	2148.7878841286	2138.93161473468
EGR1	2175.45248362488	2311.69653001269	2078.45308981003	2104.96510948668	1949.12200773654	2012.80690094884
CALR	2170.86180301019	2203.96011130895	2318.3425674605	1960.72479592137	1983.55040879084	1913.13159142954
YBX1	2378.7335984336	1860.18571307462	2072.63723417712	1856.72386080722	1864.74899199446	1834.84892786705
SPARC	1558.70139238594	2055.63004457028	1742.4866661633	2017.17399247132	2034.92198467365	1953.01215210955
B2M	1400.7330118313	2385.11560073469	1793.70731761132	1813.28326029477	1881.64652202733	2028.16554736281
LGALS1	2006.77896377982	1597.2508416795	1966.97980023036	1834.35896533904	1921.15594672361	1861.64997517624
ATP1A1	1454.01744056175	1673.57666024242	1616.04468995731	2144.19317053674	2134.82377145137	2043.89926767717
HSP90AB1	2228.89450710365	1760.34157869211	2116.51796977322	1689.91493747767	1652.85395200878	1606.90976655295
IGFBP7	1339.52540956975	2114.64703967512	1777.16864935487	1903.41827400122	2014.08946274055	1886.29212339486
RPS2	2125.00722542945	1341.15017794042	1946.25804220264	1547.3507283914	1634.07444659245	1428.82580897134
ID1	1711.15450725744	2225.04538271319	1926.91376825454	1176.05243149332	1411.01419183804	1291.89260999492
CAPS	1239.32727432278	2142.72999288889	1382.1331711635	1587.79440470316	1678.05170683506	1530.78009114526
IFITM3	1047.7520533647	1701.83695277449	1351.57514058899	1696.79516396037	1905.93576997138	1731.22262682994
CD70	1407.7830758786	1407.21901050973	1533.34209727696	1684.96670687016	1701.78398632684	1633.40524277608
HLA-A	1076.2448787144	2036.25133786566	1489.75765919786	1425.26429343563	1686.33296953973	1647.40507637317
RPL41	1862.42878739009	1427.38924717861	1602.58443021932	1332.5670648914	1428.67301609772	1417.99534617338
DKK1	1159.94223088233	1866.19469513778	1305.96877475638	1495.67296350287	1542.80624411621	1534.60645810986
ACTN4	1594.19197214885	1302.17158242516	1612.5947826827	1461.55361646937	1449.33982413789	1303.36012650433
PFN1	1635.42396366081	1245.63054410503	1634.53548128485	1388.63241850008	1432.28091696332	1320.49960655693
RPS12	1729.18702146129	1276.41798746558	1687.74927766355	1283.71748642073	1392.73798479597	1277.49744851665
SERPINE1	1626.75942099124	871.590716690048	1853.53470608127	1469.64537918037	1479.23215573405	1263.23912190635
THBS1	1612.20419002858	1105.77764477078	1944.75527580711	1367.21531701774	1290.55625637429	1214.20836005578
VIM	1579.18405631525	1444.31936661122	1583.31248816709	1274.52156772282	1278.29174905094	1223.37407088851
BSG	1291.96450578605	1433.81272668242	1381.98350071914	1334.7547603968	1379.23932018074	1349.37022050208
ITGA3	1506.28096024094	1294.08856418616	1627.73250176884	1191.09590989613	1219.74586374922	1129.83637745692
MT2A	1310.0168012927	1620.73253772502	1368.97624654198	1174.60506522717	1219.23011037459	1265.76840578733
HLA-B	725.675257420394	1593.81002796505	1265.97439704059	1297.78341990441	1572.71504920007	1471.81055992146
NEFL	1476.22650699692	1460.35487658028	1504.92669783722	1205.10648946652	1162.66016764102	1098.48355877508
HSPB1	1591.26927397358	1187.1761455234	1564.19574537726	1171.85736823106	1183.7496826234	1168.6391888234
MT-TN	1118.83209065207	1344.04293960819	813.569139118558	1385.55566052121	1547.85718527299	1568.04593363889
HLA-E	775.956850938226	1531.72208834784	1158.83779004244	1347.8555678346	1467.43269440841	1415.28427728285
UCHL1	1273.21917458967	1074.99811940225	1238.98244989198	1343.7704680476	1273.69824529284	1408.83708515096
RPS11	1378.9957667675	1153.61687663773	1319.24377045954	1216.85744421864	1260.67290658287	1235.95268556842
MT-TY	910.544005593948	1146.33734164667	947.636780842439	1561.56082808276	1404.4261895605	1533.53391787459
EPHA2	1073.84549792316	1158.21077762995	1207.16603868866	1356.83086665573	1386.74694349247	1217.26131286299
IFITM1	515.408532038153	1274.83334126981	772.067380059376	1476.48199071809	1705.88539422649	1487.62932453927
COX8A	1174.33986438029	1212.80175397415	1166.74627469741	1216.37143572936	1263.43993411752	1144.0793897877
S100A11	1255.35335097825	1190.07257736882	1310.85851087963	1103.23952074328	1121.92201655957	1085.84510857238
SLC25A5	1466.43287881601	1064.20611924657	1432.20567255893	1024.55821698914	1082.74378740987	976.948736195706
RPL13A	1356.43337056194	1051.43147695432	1304.85400694062	1077.50410442967	1115.74286456582	1109.2990479325
PRDX1	1092.46432176138	1080.08958992453	1041.14578904271	1197.7772353608	1248.92013482228	1231.83623701621
ITGB4	1047.1059250269	1213.46593535565	1201.30920109204	1182.09987638394	1176.12126231486	1053.18626208917
ATP5F1B	1244.99062606771	1153.1931132227	1211.52768688361	1059.67681072095	1093.00080793779	1062.32179781597
AGRN	903.771595954313	1192.18685920261	1106.68362004606	1195.39943259781	1269.92049360659	1125.129150263
AP2M1	1131.80740236359	1030.86962762176	1180.56598328308	1098.77506429549	1124.71907072797	1051.08705850143
PTMS	971.539311260213	1003.76227842269	1035.48180611569	1167.85792087415	1213.55923050294	1165.0550513511
IFI27	813.253819811438	1149.24909071254	959.085394069745	1119.3417515568	1204.47482331734	1123.56492239883
UBB	1137.25013686984	1002.25022215561	1169.82903668992	1000.57016220245	1053.17170585944	974.044738953533
ID3	1194.75703419945	1566.86908928839	1272.56474987444	695.036131743073	792.602511102583	745.212877000715
MT-RNR1	1017.86972869812	805.674121154209	695.815115281645	1141.12479293068	1281.58058046151	1324.65364658098
TUBB4B	1195.54521695293	927.027862628265	1262.53742355183	927.275335920178	993.965559098084	851.035047271474
NDUFS5	1034.3988274241	949.362815066234	1059.79191600992	1058.88456321521	1006.10316396375	1008.35052165148
TPI1	1051.69981076831	955.011073906584	1133.30634395353	957.571696009383	1013.09360225485	940.372735163986
ANXA2	1135.88194929779	1021.62616273859	1119.77620019246	917.65609833977	932.87648572885	906.884906293673
RPL8	1184.01122075944	849.209371363279	1112.99307527515	936.522713591138	1008.11890325408	919.734760247156
SCD	1212.98908475995	792.807167166782	1031.89931306367	1091.84233404989	900.759843582424	912.92539886943
CHCHD2	1075.90829786326	972.309165887065	1024.69540614567	954.067598053454	910.157584105306	981.179153234777
UBC	905.978577767069	914.304449594026	1009.83373121291	1055.01640998013	1023.95360083517	1003.93472922385
MT-TP	921.29764817648	912.11376924204	842.473925034665	1184.30823951995	923.150118667715	1119.86636523783
COL1A2	758.134137753575	890.434701140179	896.491845195374	1108.21508539671	1139.22906537313	1026.73053213577
TAGLN2	1273.13568940283	887.598253502599	1153.1273082145	845.582976191989	811.898876364122	846.495923786986
LY6E	420.115863584853	964.968951285435	705.750501698833	1092.82021439722	1327.6279562841	1205.37591580559
HES1	1274.81753030321	1326.34624576811	1181.28070003726	669.759649057415	560.935099037336	661.946080222103
MT-ND6	891.881117977913	1118.2604674333	751.32921433323	1052.77214525308	833.427783729967	1008.00123320214
TUBA1B	1156.32220770757	855.963585880899	1137.8499552245	819.705123637944	842.555153134813	776.758406239779
PPIA	1112.66800903801	916.762052253162	1044.99357355921	799.244549976657	839.946773614739	834.037017886351
RPL19	1110.47882592074	881.73319547947	1044.14642336192	789.819043136219	840.053558274101	859.79662258511
P4HB	846.476035584545	921.713125075227	937.82789915273	904.714910962354	975.912877204509	914.811789305425
GPX1	1018.66265526323	872.512591486547	1035.53974015135	846.930253771252	870.48894391735	843.94921546329
TUBA1A	880.50868022848	923.785375951641	924.566156412191	947.796076376439	953.714140272171	830.799220368071
IFI44	723.188349076356	1057.04389693572	787.85431474778	957.784868130855	867.695190151919	1014.54458971683
STAT1	708.894826394918	1001.2248688143	766.315355835007	955.637141546821	892.061852160486	942.835082188681
HSPA5	872.489374044532	786.228515989654	889.841476199014	879.54743587709	869.931124479314	908.129456404188
HLA-C	554.115163963149	1098.59381911637	571.806790074687	902.510049376796	1010.10700676057	1035.64441702085
PGAM1	769.820880130849	743.835931497639	764.833604611838	978.979171828734	966.557203852501	935.407916261198
MYH9	1051.47518389628	762.012582148792	1077.17085770098	777.395492914019	764.32167477768	722.657560452997
TKT	845.62884352398	808.892528786781	798.017062594656	900.110032062678	923.063759736311	837.423493205083
RPS15	937.894067100805	775.759582497121	956.963980531191	784.880974790705	845.497751633236	772.456586080956
EZR	880.632884637711	868.667007900433	912.688179982953	820.238332840413	816.719327263807	760.087164706662
CLIC1	922.864947070658	803.820706313014	945.340453754919	770.386963172597	810.726345642945	785.245174013641
H3F3B	785.627949944122	915.567153002339	841.707817422078	798.755751604124	817.616325124053	856.486800455128
HSPA8	993.008316382274	828.826089208813	937.459675746039	744.401387330467	767.383244983003	731.002723324958
RPL39P3	1030.75095851539	820.882230651849	852.3830514171	734.408482473983	780.824846689812	747.668001718343
IFIT3	477.859822240762	860.968204830388	599.738613926019	998.400257350353	1002.72792064442	1025.45952579781
IFIT1	588.199628625022	928.951229740805	629.830173435327	968.337914637889	898.251025614571	943.979860815497
PEG10	794.051518291352	1006.42569632032	772.930345779923	820.986830770449	783.6417903932	770.327071208464
FGFRL1	731.078064059838	775.393450667912	805.044106645712	835.039691761238	866.784486341906	757.13711644766
RTL8C	762.694728180871	768.528222602183	810.39906461786	786.422979702193	843.217063371252	749.478297857591
G6PD	696.556198239907	713.161881057404	746.007947204227	840.354889106174	859.812575894841	760.350957922049
FSCN1	812.67243732471	720.350768666347	861.897208395841	743.583719570128	765.269125596566	709.244602491403
RPS18	949.026826893792	664.696985119583	826.99939890319	713.614203208657	724.106675598248	706.318990188918
PSMD2	855.487544557866	623.42607272362	854.248322252698	762.998337322082	762.722389503049	706.732908650951
JUN	625.499220595599	933.58833558003	783.990261125531	734.88763700478	736.931020562334	721.249840430565
VCP	818.379064101516	686.795028145782	842.445498706683	739.451147754873	751.907227249048	695.91967401179
H2AFX	803.193623628013	718.382644238414	834.936358341825	700.481600127345	745.928855938218	712.052184437804
ARHGDIA	819.420213137314	662.603464221555	820.234404716188	708.971558555526	741.746089881297	675.966899393635
HELZ2	545.058264948389	762.237498529495	670.456517046977	816.1603589303	849.967085430364	751.451955033442
DDOST	680.998060689753	709.575941305315	753.601843829497	758.242463985539	770.056202892256	718.257787649457
SPP1	838.648867821292	703.548153612567	755.19582558673	694.673406184021	709.761091906493	673.218275118404
EIF4G1	772.161147582229	670.44759709591	775.003035122437	736.751163894628	720.138874623438	691.95680244948
PRDX5	669.328797792616	640.36747482234	647.705329998296	802.248367924159	801.971131657924	777.463180152993
SLC2A1	708.714723913047	673.905307418763	751.098858489178	736.041172034821	754.269877166653	692.905235488678
APLP2	673.612919780363	780.8599458777	722.593359204044	725.499596777187	702.69115028099	697.442219739105
RPLP0	951.087355241199	581.995388272194	848.993738881643	629.725365191953	655.158873882665	613.813281421285
TRIM28	761.375304252759	679.426752596805	769.804116051583	701.992089409007	713.964821785378	650.668481366918
CKB	780.158065084758	853.216020909697	823.81573432654	600.595503936108	611.013034228638	559.346297883444
CNN3	737.951889601417	699.445703157739	714.755551233417	706.713953996566	652.468490451941	688.731650491738
CD63	669.918725376991	734.205176418771	658.721689696334	693.464918105683	699.210256101909	727.161829269436
CAVIN1	787.012606086528	649.36301953398	800.246446992199	672.64827490349	641.154120524789	630.977440839779
PPDPF	765.870387008051	755.600267390131	745.852877798078	603.804405392928	663.171454029728	636.602810776093
TTYH3	641.046300349231	630.911918160095	671.831784322865	756.586166604259	757.353366188677	700.540083356611
FOS	474.666509120202	881.623203315321	745.437443118347	720.968845773819	694.622149139062	618.386422658694
APP	650.170380260044	674.623772469082	676.155922188447	738.018435637998	706.720532009049	677.929379310487
HMGN2	817.331895238908	829.521974617843	756.529453445991	535.820301974536	542.020629192505	587.908513490941
RPSA	875.891628132732	564.301672942374	775.484303291749	615.340661675903	645.414632784161	591.13302028118
EIF4H	741.755976897155	644.188542770803	722.487291686739	655.950461668124	646.254940818664	629.080507207094
ARF1	663.843486734417	619.103128345634	670.551095725647	715.318670205977	703.348594436811	657.50926094373
UBE2S	769.995107581643	631.920704300362	780.169688690078	584.674821208997	645.103243278643	600.55815882004
RPL10A	765.499752896476	611.809179568666	753.7049209232	605.990023100705	631.061113340351	597.40246304868
GRN	511.917332102505	626.950014456052	621.984015156975	726.599463772763	779.814196680867	687.000573201263
RPS2P5	822.533670740395	541.682723144271	733.659542319695	623.607996699387	561.295293511438	657.428208771264
S100A16	727.465465467614	578.537405358503	729.199852701665	613.928270436178	679.9812899559	607.772449689274
GANAB	760.119063377025	780.186489058636	806.394460975326	542.785519403387	542.320724846461	502.568812222519
PSMA7	676.468403952921	582.809246346724	724.399492993371	646.86593781834	643.54057439662	624.905682550724
RPL9P9	806.443588353704	604.0401386266	701.872957647269	595.693594474617	590.877438488238	589.855992918289
FLOT1	725.80544581319	539.638191061782	739.127895079999	635.088081362155	646.598406100157	597.543258287605
ANXA1	638.045772152955	734.037501030881	627.849808161121	624.033539671461	570.208744595692	638.678666933781
RPL35	791.926962862027	617.93838150739	710.817075870625	548.378618987892	565.398577912525	597.043502898536
GNB2	603.34432067386	566.970746824121	630.162585550457	687.920098459424	696.374416998824	622.239496143653
LMAN2	556.105388502848	633.027212297756	621.241432508153	644.099352561916	696.993797789903	643.509832536089
YWHAQ	704.216473202808	640.127024193455	627.96453198156	593.770323323462	558.765331295137	624.621745118399
TLN1	667.283479879681	558.699493952519	676.483509453539	643.186400383817	626.87782386169	575.33830206474
LMNA	637.693610508754	636.87888589635	698.641501498475	593.181513314044	599.146205591533	565.078786071269
H2AFZ	759.363447761883	596.560672153955	750.714554192593	542.847735948517	529.261022016968	524.137369524049
RPS4X	749.936331386459	565.348529627681	681.65019949934	561.346446383555	573.573717865202	558.901630431289
EIF5A	766.566189996455	498.883271311836	727.31692244409	568.594168991547	573.059888184323	550.196637360973
NQO1	592.911420965587	656.117614076245	589.702769267764	597.435794124033	633.086208308266	608.606546264058
PDIA4	650.634250000983	660.731325384613	663.029594685071	560.914520071108	579.815401992838	555.064536960161
FASN	757.642582531917	534.373330217995	759.239803138494	575.143284837351	547.199714246194	483.48617633827
S100A2	457.990041256163	369.367639426901	517.362634127539	801.793269339201	767.961024189514	740.944758679164
HSP90AA1	783.456706009154	610.692867287541	697.284906801826	533.802695720036	473.473731400494	528.254344793995
NONO	647.072259344375	581.063328364783	622.115176996203	577.373178822941	595.123842603271	578.962456944263
IRAK1	799.957254768116	492.658093884143	757.762708144632	523.573030039733	514.085736155765	499.916616210054
CFL1	657.386823773979	537.788076321674	663.85522069737	575.636057949299	600.676553784484	541.566413881415
OAZ1	591.691328790925	537.644035129373	635.254366410402	611.131840281411	634.303573722874	557.082400658808
PLAU	679.652784051125	411.981159056478	679.60174628842	614.234442869667	607.232368284785	554.834799381338
RPL7A	745.250564620346	524.790180206879	669.165160909651	516.245148394879	543.780222120756	523.242476324382
HES4	491.456411912706	622.68602086248	622.892293295886	566.402805496623	608.794892706744	603.968597198193
CLTA	672.9346338478	583.160035285193	650.862468081024	507.095382099099	539.665413816073	502.089718979218
TNFRSF12A	657.922033826846	481.739443170547	691.530261890273	537.337750062032	547.546974686618	528.521510981778
H1F0	431.19664671195	588.863257915611	480.735348023663	627.32319519306	620.289039506516	685.323671758119
GFAP	450.438106231978	622.087354934672	516.726361184149	668.19857463859	618.819555907401	554.501768122366
MYDGF	563.759490552806	529.58905174807	607.643219814835	560.494594201547	581.210239295504	576.896502887148
RHOB	626.44327251063	695.860011863305	657.750597798658	485.829811417943	472.760441812925	462.76630303003
NDUFB7	551.454829991719	513.541553304012	581.503365730832	584.985183685397	611.216594977975	551.857672464097
HRCT1	535.135649148216	531.873237853843	582.564007032179	567.666543378921	567.709411386911	583.181041340308
ADAR	497.916279946842	548.922171418252	528.34598874276	608.886297704554	586.537793789307	567.957105306561
SF3B5	593.636522124681	491.86609813209	596.491659169731	566.865602929709	576.263799476589	511.873452859727
DDX5	521.50335201327	611.402138992704	540.98180719413	548.529183641837	539.057395032055	569.058627975174
GPX4	531.980817991684	566.863962905228	556.5577887011	561.86835338106	569.177163994348	529.233590252708
TMED9	513.6052590323	483.519552588377	551.320562327355	601.462865729267	586.359711230783	577.867543842661
FKBP8	466.939431354932	522.619145057342	508.736870392205	611.757528519379	618.472812613941	578.710133948745
OAS3	434.505338259464	538.381137971443	510.387862972558	621.643751027806	630.725416446306	570.668337058482
RPL29	658.547259626245	482.725537268843	599.002934172657	503.237831172293	550.083935649436	492.623553501891
RPS27	667.844362806963	536.753806634088	478.354028648854	482.141773977098	496.825369651984	623.996962028197
MRFAP1	531.878620495975	531.163077191895	571.308498212488	556.458128431603	535.053473595534	556.032911433398
SHC1	545.073996259793	528.961227372148	558.564993599803	546.762910748739	566.116470157552	535.414946249581
U2AF2	536.01023370907	485.181697271934	558.91576114398	563.935747195353	575.664204296145	555.814874362176
LOXL2	500.123955100548	370.496101629276	545.334211490328	653.527724427578	628.937984952104	548.853819895049
MYL12B	590.284679038308	535.102511924417	568.970342879367	518.193235359804	502.586331730509	513.1510198129
YWHAE	611.409765811183	573.673555778267	551.879559604581	512.134481384744	473.838355242955	500.697770660951
RHOA	580.885078823863	551.253993339556	545.426715599408	509.439072305765	488.934699039185	526.673956424861
RPL3	626.729602691462	480.905895773879	604.85075597535	499.891245330213	502.832039711635	480.709269747318
RPS21	717.18523992728	472.490120528253	568.222434053531	469.756858260454	449.907283557264	501.755337184773
CD44	501.124689043667	554.703418009812	485.04777435449	552.172921231121	515.317039793206	542.719641953018
NOP10	570.443261020944	456.028498159883	548.82322496959	527.818310289747	535.695100738217	510.677076210223
MTCH1	521.289294156243	448.052974110375	537.097092862996	547.755640378768	561.678808674258	532.076419490332
MSN	544.850092797661	436.856873712622	532.973921190606	556.714410436826	539.84069725197	502.187687971023
TNC	443.400785926032	460.804417140461	498.144740384137	591.617143930366	577.632713115791	538.137358852338
RPS16	617.024683493514	513.324536128202	589.081765174365	462.696574286955	457.487546404567	467.247695069664
CANX	628.101218333029	553.725168464616	561.40548865122	472.943163790881	419.001692517379	471.029800500662
ARL4C	392.884967666587	504.24231175267	404.826308431511	594.933146902297	610.065814778664	583.033316347187
RPL10	614.965030966721	466.535518775435	597.363951765987	451.544910567523	485.972438261037	462.339476699973
EIF3I	554.048525760701	439.52852616389	565.341337680222	507.152010091184	511.330089534811	470.791737769035
MCL1	520.5955840475	576.522908081016	533.09522094455	472.015041067182	441.907055252817	495.034191373518
ATP6V1F	524.935964585556	468.275007529664	508.593635422259	500.323592225224	545.42107812103	485.3275276214
ANXA2P2	587.583166725888	488.557490191713	564.225656215876	466.908823794867	453.325632741508	458.105671349399
ATP6V0E1	483.647101109308	431.242010473222	499.673467473515	505.797224760503	564.861714173114	532.896624802138
DHCR24	661.526755745698	402.035607794057	618.914392534764	480.582223836086	444.428567768034	406.990776528275
RPN2	467.35341814346	539.618872544572	547.580222058779	481.063330151124	504.778677191577	469.144963027685
GNAS	483.484012709764	488.825495040033	519.306247253164	508.855190897627	521.694539875245	480.10433865832
PEA15	514.089000491666	439.030551695532	501.13665695808	527.111226297894	508.64044178103	501.377054974393
BRK1	531.054439621741	493.49086835463	492.971081293303	482.084302496436	488.319666574996	492.326397061603
CCDC85B	536.837013969034	477.499689540978	567.481623490987	473.38655024556	470.973075005557	450.34261885241
BHLHE40	674.563574984109	565.762515193134	719.744707515753	318.700717470627	363.266756171603	332.428405005444
PCBP1	501.185920608005	450.512311265135	505.457855185673	528.668752906795	521.579255861776	459.934988920101
COX6B1	481.909539046159	506.12502182153	454.828900953789	499.848451112	514.556724627825	507.971407503544
DNAJA1	496.103347339052	554.566784632439	500.744961431028	479.801835830283	438.749199568561	485.233884940464
JUND	448.741792397428	535.835395672036	488.905126001689	483.351116669858	495.534914146395	499.171699101744
EIF1	498.708708224018	492.848057435013	506.793803815544	467.256399679953	484.701926636872	482.100832791709
CAPNS1	489.945983343076	457.205369171135	482.663232391623	493.834710543822	527.413023885825	480.582041395546
RPLP1	563.938436092943	448.705858607826	534.9797679115	459.798523281034	445.561028544425	474.011134662428
TAP1	272.159001864061	541.976044512448	413.627681469539	539.420390805381	608.576399349766	547.066055412327
SOX2	388.25639934501	537.027836088717	384.407543330763	523.140724395227	522.768506380154	553.601298316128
LAPTM4A	468.353482963211	520.124981535565	457.519335699638	488.107659207521	471.928729620199	499.676280611244
KPNA2	553.178491635929	474.237056937891	534.200245891641	445.089941078608	436.756720732245	444.745767037833
CALU	535.55732706053	449.422598884854	468.411502325793	490.351119228172	420.498496083444	517.076984777859
RPS6	638.041179736336	457.754654386908	554.628335063014	409.860543098419	367.812627283847	412.886934936758
PLEC	467.720868041909	437.464342325267	519.300694667157	473.607457569921	481.770156685914	448.226368978953
RACK1	531.772113870857	397.712793049246	518.253529887385	467.478821367549	472.885804260978	435.78257424897
PGK1	469.365073407116	438.362169651677	451.110174090644	485.494042008093	482.636212027299	483.017079544534
TK1	576.273539975073	451.366940931779	575.426856003987	411.103236286881	407.504491314529	374.101284840228
MARCKS	520.833885006976	432.252536160583	464.416067650956	449.087309873102	407.778506269438	505.86889613725
PSMB3	499.2887414721	411.786380685564	515.772801752591	450.495375410915	488.48173748989	406.545360343852
TUBA1C	559.458599205533	405.778191304623	570.295793177499	418.239177541957	422.980439657759	383.513572267924
TRIR	512.386937378607	437.055449170481	471.410078195724	438.846097958791	454.225610943214	445.528011681682
ID2	377.773044214063	715.220151074357	412.479047429858	396.425475337421	449.447217518196	406.5578744375
CAV1	531.53292045537	453.017224532439	497.962002671982	445.424626073153	409.32445659108	411.774304783817
SRP14	439.990041135964	470.951579330717	431.997977236197	447.923349656697	484.68736447497	452.881466534136
TGFBI	553.81317553788	392.59472367528	600.783100554211	390.886346556634	405.030196942212	385.142260823151
PGRMC1	490.903546809802	453.745910128861	461.902437100867	448.013177359778	407.020022385194	448.564093658366
TGFB1	427.443497418781	375.750814598991	457.001441720132	477.216237033245	498.032531395786	473.632349717165
IL13RA2	487.463869754494	548.169659128604	457.054249410006	380.895949347157	382.286729416934	446.991049546717
MYL6	455.351712420486	434.45524961503	473.466787355786	455.961547670409	456.180361009019	426.702021949353
MORF4L2	461.782792324778	458.058280210629	431.102680340087	442.43309178153	418.54179674738	487.701181078923
DCBLD2	433.457047760054	474.33704548232	423.042068887446	477.832163189064	420.589255428608	467.240296280984
ATF4	358.752039210664	394.741360753914	397.634558648754	502.339479574005	517.991611805121	524.815775679038
RPS19	540.040496770103	391.057881232476	511.468674417011	416.019833019049	418.792384626832	417.773091468967
PLP2	560.755538397816	392.968052424788	526.607389484121	408.901390937422	422.30282539995	371.367685395275
HSP90B1	517.138945414957	539.584412304868	492.780285144603	382.979783505595	349.622739071888	400.048674623642
SNRNP70	411.997827681387	446.333830807138	455.506461798743	449.172414070705	465.699604897394	451.664745990091
GNB1	464.567259707407	421.450643291505	453.258543000952	466.850270594323	445.207149428401	424.77308843891
RPL18A	545.04475425518	366.26161464084	490.859293617948	412.697851122223	448.059908594004	410.704346809452
RPS8	558.764045273205	409.326009484532	475.181975060397	402.331419469613	402.046919979073	418.314872013139
PRDX6	401.911756265319	471.098662905506	390.354774534963	453.744184732084	455.702527095535	486.854675285407
IGFBP2	361.747601368076	467.276617009612	432.636074781804	456.334938845464	489.195521020761	445.367772427182
MTATP6P1	509.376836425849	446.750543818839	453.033035493994	394.541677514363	336.553069788166	498.953452197081
CIAO2B	423.943611452341	411.259547066239	427.095200991165	448.45067449735	485.067752152926	418.005720525068
FOSB	307.243004634687	571.324974052919	517.156395822871	475.909857889124	399.459769730248	340.753753581498
EPHX1	337.313904124724	412.847733326907	399.004960354711	484.619030551264	508.047393008008	458.234539745859
KDELR1	420.76791547828	414.020482795553	419.109823930368	446.141798888355	462.335065528135	436.361786773022
LDOC1	442.890983024479	422.01972943282	451.937961765169	414.452754142544	451.848182939064	411.818977014837
HNRNPAB	515.899945484893	445.281865907879	502.4143375855	376.29090086293	373.89925058805	380.471318177374
ATP6AP1	371.752418020069	438.073619768805	418.397888248399	439.317804305369	470.475663314878	442.494600241291
PRDX2	375.483691913812	417.42913623417	422.246954839915	445.237170382626	469.796708183262	437.524522334024
CSDE1	481.128010685847	416.006771485594	423.884232449221	427.75958813563	385.892427443288	428.457531824116
IFI35	303.062669512218	480.622438886395	385.993670429307	440.246072094374	511.909244395981	439.340645344608
SLC39A7	379.404560090549	380.201256142088	421.295372376536	452.151223807684	465.707021686792	455.116520954767
UQCRC1	462.555277125715	361.607952855435	498.375285633762	417.738956108263	426.60640573164	385.082742285999
ECHS1	430.626831737048	422.922177822483	440.908692578552	408.95551254678	433.80852482337	413.413322466872
BCAP31	419.270544019025	404.912564522876	443.165301059531	426.650582978839	445.711205074513	410.757162216847
PRKCSH	417.843576538215	423.268302083654	451.005888640528	414.594125698141	438.071425082162	400.986762730351
CTSB	473.869543645131	486.315017849455	483.161478515148	366.427344180008	361.667875751327	346.682009982473
RPL27	519.262770108199	379.77055412343	467.600229092888	375.729624807038	397.126535265058	375.035656985223
SEC61A1	417.032497276904	393.075480081027	432.81747603549	433.539157847321	432.505902244368	402.956687553932
RPS9	492.938777757223	380.617659345232	483.675544434297	385.870102693977	387.883291341395	370.159211591692
HNRNPA2B1	502.945616826982	471.33497607733	436.111783417806	365.095830126974	327.167442279855	398.311256872984
GSTP1	412.215390542128	391.852265017397	425.194546258236	411.258716425957	438.916938525959	419.042126785302
TUBB2A	389.225485213437	417.037581651927	449.192920362931	387.764860346309	452.425331353124	399.08162012023
MT-TL1	312.467765317336	384.97491501802	301.33256963931	460.188344499179	495.070350164382	539.803939091855
HNRNPA1	489.209446470533	428.442804990657	468.047982958515	365.898903159679	353.141143188858	387.192473001165
CHPF	320.304502696485	405.558944463428	388.073651408116	444.632633838	493.391465243103	436.558790932217
CALM3	450.77322496079	389.168427182034	453.128271120813	410.01407330063	403.126757284446	378.397955862483
BEX3	380.272239144448	479.485860590216	435.550145069739	380.827160089019	402.665132927465	397.846570519501
CLSTN1	395.550178802467	410.071257137769	420.750747509107	417.955827136751	423.69494051884	405.088722485647
RPS28	505.233040935918	404.863569782925	425.623118765754	355.84604859663	372.511692277752	402.473821134901
PRRC2A	392.071755409505	398.977095827248	405.472189281078	417.621553719599	436.483726840589	401.675086524496
CTSD	278.273325329881	418.975285391625	349.714181610591	459.734437249593	482.635312854436	439.799474528013
RAC1	445.433025493389	403.591101900849	428.278551922161	386.076445088023	372.292683722401	387.864904854857
UBE2M	401.332961791156	363.856077517183	414.924075114904	401.083506151432	416.953151195971	407.07985088435
EDF1	389.811271584004	393.44079856587	403.38269860146	380.494269214816	422.724188382267	413.488210785019
SNRPB	413.406487721131	352.902039664514	469.649790544945	379.589368669445	406.956957716947	367.698441073216
MCM7	463.320402109079	367.368998076836	470.098173374723	369.795766741947	367.06750883789	350.542017967685
GRINA	319.443678237122	427.305567031004	375.622316724902	414.391834256058	448.730751719089	398.238532712347
H1FX	355.821187091443	415.473738743365	375.613621898046	377.891888731077	436.757962650928	419.922843413834
HNRNPF	434.174536715528	396.618706637668	421.611182061163	377.168532811267	360.572627077795	373.736176595013
EEF1A1P5	470.408884766599	305.645630873838	388.414640030579	404.990867432945	401.551847950973	386.892800632147
HNRNPK	425.132178560035	419.678363556015	407.596896977803	375.550898317519	350.176229538678	379.005381071899
SHISA5	343.468846868614	381.354540334787	381.22584781869	419.90500854314	444.615321742626	383.125134805932
YWHAG	415.303691249497	386.329456385676	383.463214201466	409.375881460728	363.57396650921	394.378187405561
PLK2	484.93794459774	412.509969499728	441.47402550632	340.671360575597	324.941459733816	342.168836481665
RPL4	480.690508878202	374.432932468421	406.842044760675	364.050452146714	346.688185760318	370.389306645176
SREBF1	363.389265806828	407.80733136638	382.240046054093	410.055227579501	407.905110806306	361.11572668855
NPY1R	242.466341176653	470.026025130819	273.226190814324	457.458957886569	421.136140870789	465.364127258785
LAMB2	313.215851088073	405.863939904285	383.792113247649	416.693060481738	430.51174665193	378.869518950837
SDF4	333.830274977706	393.833761809538	385.284004798419	391.51190383305	423.462056124402	393.434749163663
SURF4	411.339071198263	351.208615521735	431.933470497574	385.048285927442	369.524517932418	364.762631920954
RPL12	479.390949527248	346.173009329746	436.197156959669	345.739484454356	342.293849144544	361.279290976328
LAMA5	351.025107862014	389.632243777908	388.916742681079	397.752766096324	406.284623888142	370.977946285525
GHITM	430.586709934779	361.692897718541	389.492368356459	374.276968977808	362.02370835099	380.727385545368
RPS5	441.095340688088	322.926343907191	439.557559180604	364.856497214035	377.607545760699	344.652950467308
DNAJB1	427.284958639873	318.016678164849	418.159628268565	360.697053107761	374.861509968064	377.42331613237
TRIP6	227.061985206854	269.91980792142	265.416056246965	485.949393494943	531.865243396371	490.396219011573
PTBP1	435.3395495835	366.039073636518	418.257271082272	351.32150827917	352.853994124919	336.320115743003
OGFR	267.609847607914	372.473100731817	329.130262964405	423.953732144086	449.032408645098	409.088366826349
SRRM2	324.450936509878	358.433204270655	344.820298593677	404.148491997954	413.452663917384	387.725040785539
RPS25	448.351456096958	371.602300332879	391.249343009583	326.9858363539	332.955868150719	360.741642486003
PPP1CA	417.757640082188	353.434079118146	410.421613448067	345.685868335752	360.041370124245	324.2749067633
IGFBP5	131.719280852469	257.715666099846	161.541217848846	590.199707388239	523.716202789262	535.199732543906
SQSTM1	359.838288235697	348.203456418452	382.16825743818	359.616087736571	379.432359178384	365.254016189283
KHSRP	395.463805546267	345.443436784134	384.999202643378	362.805091617337	358.21466763345	346.239416491168
BAG6	348.439050265766	331.385343514413	355.929549475417	389.583882746038	399.680316633746	367.965625685765
HK1	348.930265565188	336.684899272232	351.360623655068	393.4034135475	393.898015434556	365.41825071119
HDGF	417.964720914503	364.643944873172	399.202267056393	339.650025625437	321.119773574365	345.807072367875
PPP1R14B	455.649055045322	303.689510000788	419.511337553778	319.18904559296	338.465036502003	348.735011363021
ELOVL5	425.237153258436	392.566830795577	374.508531878399	341.513035949389	305.024693723251	346.27610691388
ARF4	349.699945675071	356.046164178515	325.57608932329	381.181217434993	348.445364350321	423.555905277655
S100A10	407.068447434612	396.077561627418	372.640692985658	329.930885354645	322.86895671444	353.276464628789
PSMB4	404.064267678595	335.852060361269	400.760887025146	339.196981218261	355.876891920293	344.390339136618
LENG8	306.707832162439	345.368870854759	349.357593491239	382.40099445239	402.813022971778	369.317421283695
NPM1	477.335510854237	388.444516524844	403.9332670586	299.351335968872	266.356691123544	318.793750415309
NUCB1	302.458883028095	365.806569300171	345.758791976159	379.825358951716	402.416601970005	357.038124651066
RTN4	375.495505439137	343.434437470608	371.639846101434	360.496165602133	345.122652380499	355.817590689445
GDI1	318.600504980901	344.810289418859	349.386746814189	381.091648728798	392.707265254938	359.73357881084
ITM2C	314.320928761244	351.918906899478	327.204286837907	383.251615417958	397.463755387822	368.721059369693
RRAGA	352.207433194214	356.682583315066	335.557567175948	377.547273665777	365.467719140596	353.362171312827
RPL36AL	373.550473295982	353.352385135321	373.753650929735	345.706726626115	319.045230676171	371.812963121604
CDC20	423.188144445343	304.598650866809	438.928983208092	324.240285048719	333.708754399816	310.27564142389
GNAI2	353.869289260082	337.342307068713	367.631231222058	364.503758163361	364.930189700096	338.322496839783
FAU	387.010816568368	343.810358828691	388.063719561824	323.427107639111	326.018973237981	352.990503430288
ACADVL	329.087477845841	356.586477040072	356.994721326908	352.058272288362	379.519648532264	346.045947593571
JUNB	298.32495274286	395.28674309886	344.948014088445	339.10971471079	376.175579335712	361.078625859372
NEAT1	277.759905098399	326.150613480083	275.694641641472	373.613310885166	406.441451135835	452.531503303538
PLS3	454.494519503591	355.066858677946	411.847563649159	304.937461444257	283.677002409636	299.363265632703
PEBP1	381.416459555509	348.447956789094	345.465547241305	350.635079902815	353.864648882754	327.629798505791
CREB3	332.255997756178	313.844353998896	340.812295397941	375.076876948282	384.192948392707	357.613524696766
AP2S1	370.24118580822	330.727993307408	388.941584420212	332.093811547144	358.046876512137	323.150360712423
ILF2	372.205027746255	321.609420456868	400.118272671101	332.674881878471	347.811986094437	324.868696512231
AC116533.1	501.648535972591	326.475784629335	375.765185460887	282.24168325008	271.28510413768	337.827899131251
POLDIP2	363.96300615163	322.930002971661	385.202361356787	345.679157291909	347.60162161878	327.220007531939
TMEM259	306.802943488964	340.695743137829	337.304793803068	360.503226646939	388.990220860042	357.081826580126
RPL18	386.497022405991	303.802535989544	405.454612880555	319.91690912781	347.217151036748	326.922802775355
SLC9A3R2	311.574502287214	280.070756837249	338.295899914424	399.829133821029	396.623135431623	363.172921798469
HEXIM1	327.35639027367	371.310681923244	325.786642030097	350.933559585528	346.890570596296	366.630229961073
PSMB6	377.690561333982	334.918132214303	393.4591081793	324.596189990105	324.865935142299	333.18354320673
CNBP	369.057363841208	363.348794337843	364.524003442154	338.812773097151	324.236488587347	324.77176537863
SLC3A2	279.08189862619	320.72982008443	340.388710382059	369.196423543261	397.900665532012	377.066737926445
PHGDH	363.238402491617	287.328480296712	373.927662498601	350.303627623574	368.93698679984	338.58538818214
PGD	373.470565324076	305.381127800501	369.642620396039	353.380610547122	352.233006354918	323.938912610663
C6orf62	322.788464832804	382.843408473545	334.304009799577	341.259045381058	325.925233921169	366.605649680856
WDR6	308.1491279086	317.395026796923	335.225745517792	373.756618172675	385.980496970505	352.797887295998
RAB1B	327.640503377781	326.220577589247	333.757743252078	369.493942524201	370.540120779871	342.804702760705
XRCC6	395.609211798301	346.782494540723	358.618878366254	327.593778541177	312.86363730817	326.808764067739
PSMC3	402.077489519863	329.833516821238	377.904997201382	314.02900815039	328.858637793949	315.206095961832
UBA1	340.818479921395	322.000254187457	349.461343953447	355.333211281431	365.599656964196	327.314315638946
CCNB1	415.078832693045	346.773403708895	397.369758588486	303.865080387273	295.841717200311	300.523317202163
IER2	311.791009637503	386.134100553149	348.248118130459	351.095843886703	319.818729608918	340.217181082789
RPL11	418.073792993912	338.025381380475	377.729786014624	294.666638885196	314.039311571233	301.25253410609
RPL18AP3	410.887377041671	286.07800266359	343.418791376724	349.081475812686	362.236726125836	291.18888083452
CD151	319.822665324127	302.984990570055	366.024206111505	350.149127346762	355.645670561672	330.633829141117
CKAP4	296.830685677628	298.134511909036	318.988669549265	373.357520769889	369.33347360498	366.178946352462
AKR1B1	302.527222872571	275.597744832079	307.52177748884	377.400021252955	379.301894357279	363.780342930633
AARS	307.138663613876	277.863885138648	306.374149852494	380.090626078331	378.89127790394	355.314636272588
AXL	382.7107955605	288.973943049275	413.917244282819	308.972335489076	307.395064407433	297.933531159337
RPL35A	392.414431601934	337.081784708963	346.977510444929	298.117750914402	279.238964742806	342.756774494581
PYGB	315.476451913369	277.561789142624	308.252589665438	367.075805639572	376.14730103696	344.185768846685
POLR2A	314.983859273444	332.907691323183	331.672158453355	335.926934600375	355.04670695888	317.389210148263
HMGA1	451.297863381526	271.479648387164	436.364710933691	247.612443636304	302.595456611929	272.155433101594
DAD1	352.353275454954	312.342134021771	311.250074629598	322.442715082642	338.864352597112	339.703791673457
CCT6A	392.566373770832	338.068809953269	346.996014635205	302.474154593034	287.119237767745	307.639023038671
RPS20	384.836759861829	315.878771459979	370.112009949279	297.086808426577	295.77652858761	310.341026894141
MMP2	264.626738043546	261.761611079723	312.812297976966	380.92487466146	391.183026248219	358.422640264992
TIMP2	306.545556703287	317.604115048793	297.685636789709	354.990620576351	346.033364393294	345.454465408461
AP2B1	370.875721825178	314.455660781308	352.984475111291	319.038191087359	307.543254271023	299.617917717187
HINT1	369.978415049384	308.494734328461	344.776177903905	312.601037862761	307.689651826034	319.901150076111
ERRFI1	336.516311427332	388.242307094173	311.254891777624	296.080427989784	301.009382301066	325.840631106654
ADRM1	321.506339775167	270.838379755778	332.229414445008	333.786042941043	374.12365498185	319.624306172461
PPIB	324.672740591945	325.820751597828	341.448272431824	315.561735446083	324.155535172516	317.780968853133
HS3ST3A1	271.938355366822	302.440180098029	316.288002339233	352.773123676676	352.506482698104	351.84749984634
SH3BGRL3	343.758540170664	289.647279986262	333.563830782857	321.409307657805	336.82189266946	322.481256606326
PABPC1	382.12770204731	280.733379211665	352.764648984239	319.625677246784	305.686424064602	305.641829465283
EIF4G2	367.415165817912	336.596672520008	332.138666245255	310.685841333062	282.864715737352	314.239666201962
VAT1	315.736472882951	275.972607603209	313.081183108538	351.067229391571	368.831424222261	318.283221931583
RPLP2	381.693170568188	307.411057459686	336.586311653259	303.433011678247	309.481593899334	304.219063225863
PTMA	311.709441774544	333.82347204666	278.115560447699	345.757136055682	328.488543290511	340.002745405114
ANXA5	341.927636636391	348.850913845936	347.759385999897	300.984260420421	285.08518454499	309.212369173856
SLC2A4RG	353.629400310164	322.980724714625	354.95391531555	300.349456126451	316.882735769627	284.584375515943
PCNA	379.356490628148	339.313848449016	368.906468648824	285.792812518256	288.552342804241	270.308251038397
CNN2	374.049747179373	335.481493158898	379.801889381732	281.239361771689	274.672657787267	280.916487507507
SNRPD2	385.130257883835	281.309406185431	319.499074564415	299.750842398635	332.908629647208	304.227188931588
LMNB2	372.60718252806	299.728107160722	365.061409963711	305.823267186331	296.236509737484	281.532370795165
TAPBP	259.703462398974	341.582326693314	299.173145223014	344.494649454807	342.939826772914	332.8780789636
C1orf43	319.367848910115	321.212944074544	320.466046101905	307.72582025265	321.349519991916	329.073896791216
PFDN2	337.249675774302	315.125945946557	339.259213696829	294.910828231025	314.078189906949	313.599434440233
PRNP	335.634464935535	327.451479803121	344.456804041249	308.870421505974	304.69596280768	292.460294204073
EIF4A2	256.54637990915	346.504973037284	269.560099329338	349.7715299802	328.885620609867	361.416912586977
HNRNPUL1	348.66637029522	286.67023321854	335.164727834475	314.043847543133	327.465066076589	300.023668140587
MAP7D1	331.164028255059	298.739203168297	335.729097555147	311.344858145382	323.123595305121	310.110757553125
SLC1A5	334.118376111168	281.946497635163	349.229970048071	315.283224843047	321.639450811539	304.629109427909
ATN1	284.069282781187	313.828482277336	292.865749271574	336.721705767393	354.520266827488	324.432547616349
PDAP1	366.826104003367	303.595270666268	336.912657971951	286.122855661043	305.966819512567	306.84495361457
TMBIM6	329.928943317947	305.764082398481	330.71781385227	311.826082125077	318.985956627313	302.57387035576
ANKRD1	416.459021110464	483.488160704583	443.516273750233	198.018765595039	159.680664307367	197.877129733691
DDX58	237.30757401737	394.966064030057	255.726757206761	338.130865634985	311.675687380682	354.195957048268
FURIN	307.410991912693	271.301825157522	325.87520212255	333.211936468149	340.572169638884	312.494141151136
CCND1	384.507716868575	353.247916328071	410.942672700727	252.236170968052	235.821526107168	244.077276511882
RCC2	309.523988239266	314.319981814579	342.977295322561	302.012542799123	309.07691682567	302.777640512709
FAM129B	319.749984753773	266.535133699407	347.321109032031	328.532873128565	324.542450860056	292.939384978809
HSPD1	392.292822951146	323.583482751372	365.244095832018	270.170939883757	247.05063867928	279.927353994399
ODC1	341.713408920084	340.665040196857	379.487222272285	262.938926621695	267.844301219459	283.123606507102
DRAP1	378.836241402882	285.966941767207	378.072705310196	267.692557908873	274.967317159925	287.044151960751
ASNA1	325.011271491044	279.966456055444	324.351618982569	326.732796046506	314.016568107732	301.229876725366
RNF5	307.076043131752	319.314578281429	313.42953691458	287.292171774565	326.535634215738	314.424665892623
NES	369.378558895722	305.39134473949	350.166062340801	287.203727956374	271.449799924967	283.388049554083
FLOT2	324.397583837893	323.841683234208	347.629619222194	300.607644101057	301.315558147316	268.867530257029
EID1	339.16036233647	332.725394350019	315.851204286756	306.120537583653	260.149765122914	309.461920353892
GDF15	259.60290435937	361.368736113052	271.856098878134	318.809606175561	334.833321390905	316.038782021016
PRELID1	352.43888935595	270.195357021906	361.178619516513	297.971953063218	293.623019191019	279.798375095945
RPL36	351.824444219194	299.937970211308	320.506680341517	286.626075595169	300.632398174759	288.395786907137
UBE2L6	142.999236438417	302.510885656829	215.06439550688	387.28678855923	411.203617487534	384.345739843671
SRP9	349.25427048542	348.567902655446	288.795295212093	278.657402614671	242.854316580562	332.607988884258
ENC1	266.332060158965	320.785046761985	303.567795195977	317.584031275128	311.949004019088	317.993437635654
HIF1A	267.211228406448	293.605758085935	238.352752460832	353.961683876639	317.012382580759	367.394016218101
LAMP2	302.361883076152	348.717575935211	287.138293734401	307.517432977739	274.520239044939	316.994567342263
MX1	214.55282535743	324.436586923909	267.700569626164	341.050873348514	348.38389541274	338.736772239638
RPL15	378.246371895933	296.032608253245	318.93583875922	276.486567232549	277.739724596333	284.829490748017
MRPS34	319.597186788335	262.957012372407	310.221596173687	299.765652847194	319.96473710971	316.991585863047
BANF1	356.297319446082	279.532613066107	361.995265499404	272.90171265418	285.636246508653	271.161824592657
CCT3	339.903343369043	275.860364067376	345.394265109014	285.613410675666	287.866643657289	289.624504670342
CLPTM1	290.870156958121	305.944663769872	306.714010945561	301.377968728296	319.180065361865	285.825617969129
DUSP1	248.004883392969	418.42796607814	350.126391862946	267.816396625327	270.96114176207	254.352002893216
BTF3	366.715440940903	300.721014382911	328.940258521621	273.102755621536	259.003364758671	279.080261955207
HDLBP	314.713533256644	272.544844716749	307.29305541191	316.945341211131	299.818618657094	294.177606093115
SLC4A2	294.944722711782	272.908948320123	303.853138058942	314.238459054631	314.390155402681	301.91250569502
PLOD1	254.274045978198	279.002288035198	283.339026619232	323.975405828399	343.69657193655	316.766996682779
SDC1	397.259483508766	313.15279074735	412.203891110733	227.547348715765	225.365221287846	223.153103670374
CUTA	305.127553240728	284.587074038655	307.4755434427	297.429833531585	322.941305406273	275.923997955687
SAE1	347.56750563475	295.369119132724	332.434032986091	278.28736049155	276.956603027809	262.201270789217
CHMP4B	309.280047537792	301.127097864946	314.83714607402	277.249964537274	296.822798166906	291.054675543148
SLC25A6	302.583236623663	264.996403494574	300.192679421872	310.456121387669	316.500313623222	291.652882493062
AES	275.738796973351	275.871641867412	281.638693804815	316.408440432244	322.838208130244	310.759157083835
TXN	359.017448966378	309.013723379905	328.602596509287	246.607425198179	250.282828312639	289.307293163206
REPIN1	250.796592163909	230.770107963378	267.199070696315	343.307945483351	362.218008603568	325.113148947557
SEMA3C	210.819049866945	325.691835411526	214.952854552017	351.721408402422	320.395725852207	352.517771499027
NRP2	323.016003611546	288.621909337436	302.768307923981	295.168991204545	285.405464057145	280.92243944008
ALYREF	323.280131974844	256.982849085073	343.931045250387	272.725184309492	300.21783253069	273.441707665313
SNX3	331.54415064148	315.819691413021	302.593733526332	275.85484820006	247.401757955978	293.838133822007
NCL	342.336266949404	292.847252788879	324.382037928518	268.841689926969	255.327488872649	278.545254171563
CRIM1	295.853572202025	271.135001401677	307.62152400557	312.440661443003	289.32838674732	284.836068775527
H3F3A	310.726184267136	321.900159392937	301.214511816228	275.946006796995	255.237004039754	292.995366427088
CITED2	217.019471429904	314.801150922855	236.873854969665	337.823174493665	326.871615982699	320.171116311174
OAS1	206.608941846374	287.12290887445	228.10195996714	347.288555918793	343.31437914685	333.636292814559
CDC37	287.730051428743	271.56351905684	314.725845219892	290.20290139722	289.172364863853	287.104463893719
TRAPPC1	302.57096687242	260.722882241305	289.271008379643	289.623588931441	323.469037347296	273.293442385165
TCIRG1	236.476359032484	288.99218785964	281.851899834766	294.84533505884	332.321139550525	291.005650982497
COLGALT1	299.035250249391	282.1294338943	320.871991721403	279.155493415903	283.315292519927	259.524907670164
MYOF	329.109261765423	275.231797056515	313.902739342974	279.595332049223	258.013122454057	262.343385616879
RTL8A	284.122745945615	263.116913261657	300.390818801206	294.059745826221	310.835537055466	263.082029886311
EMC7	294.33780375735	293.938999645766	283.635534823949	270.537686270919	290.918846017909	282.035775347547
UBE2C	331.987678531885	286.885142736342	325.933204122233	245.086376124457	263.177663293523	257.286855828259
SAMD9	247.905400392592	346.357304104368	236.645202837446	310.729228784054	246.198579438831	320.819705907593
SCRN1	314.695708594115	287.065041659429	298.214093158167	276.509753597572	259.966807863385	271.993738507958
AC018638.2	234.333551244667	310.463641143564	262.790031662189	280.123953498647	324.128480501968	291.213796457078
EMP3	284.226946244514	289.79607055154	277.608425769115	276.34535534375	292.28236612744	282.617592800523
ACLY	326.897510672804	241.670087537668	317.8968544796	281.443058590702	276.85279550999	257.751613897265
CENPB	298.126536303242	246.916373751043	303.59651193086	286.098607660691	287.25266922979	272.379691348852
PARK7	321.474072980729	281.39680114914	309.164743131987	270.779019978049	252.191183768829	257.069601931334
RPL39	357.745325809812	266.219873507453	290.897886520032	254.01081894866	249.532264976218	269.123077160336
MGAT4B	261.757449689029	238.930821915566	272.593845400269	301.793596033308	323.611719062224	286.987925501844
TUFM	283.831255493794	241.916021564787	287.437445464059	292.029288957973	298.059423157614	276.850285645611
DAG1	299.464493063415	263.636483945225	293.119258196652	277.522221332381	274.3396936966	271.790019063603
PRPF8	321.695857108625	238.360856673665	302.989616426365	282.024093224971	275.734372441231	255.203118810922
MDH2	283.522048377152	249.060642631207	292.598403833703	292.541684254891	283.044633204302	271.561919078094
LAP3	239.38683643699	299.834601910226	263.484325008721	284.451514130657	298.741642831771	285.105920840409
UBE2H	241.699943772292	271.002554355125	233.249894318646	319.403239644994	294.070858012418	310.132903375622
SLC7A5	241.859419596377	175.562263668796	266.777572711647	330.755321366858	337.381637073687	311.37456256324
SLC35B2	259.917386061619	264.74153064083	275.023168980361	288.26687364814	300.246345039822	268.213144574765
AURKAIP1	267.342533045179	260.61604867116	293.650934122218	265.961658057619	298.014036753391	270.150317245373
ERH	295.253218943295	270.486735761182	295.50248373632	262.058326364829	266.385356628944	262.815776263293
PDIA6	274.125302020485	253.849386172778	273.811705752873	279.716001276755	292.853159302135	277.181434482038
NDUFS6	296.634467521712	299.034328372313	279.27100539152	252.896118850593	256.078488568535	265.397845903313
RPL5	320.922490489861	267.199841810141	301.88685369856	257.607562700966	243.121192335154	257.127294289545
CYC1	264.808500949471	263.418138053821	299.647165216835	275.603304419208	270.776115389061	268.437763562857
RAB7A	278.317063220172	273.345886476112	281.844001569238	272.497583915693	264.863024047136	264.221951494991
RPL28	292.774120649419	260.055654406615	289.626227020162	260.63151542587	260.805469016084	266.010355872404
MCM3	293.629853791017	270.346729705386	318.65991236626	259.381272941175	253.072820173712	234.24955673898
OST4	271.078770225316	265.484555442422	258.769600023407	274.683585323455	272.325597105161	285.896061025577
PRPF6	263.13053577451	252.676675086427	291.710748024486	282.5941689265	274.58341075456	258.954777074552
FLNB	290.836418633489	234.213154738133	297.23978566951	278.74647891893	272.963804303357	248.87736776008
UBA52	317.654414381331	228.539741410779	293.487520265552	257.103697752374	273.700038543164	251.897013495749
ATP1B1	177.117151589063	175.280704892761	196.160958813336	360.169494388266	336.475599159493	375.957666535561
WDR1	325.322973465086	252.1098483657	311.607804248981	255.605071090366	244.019250165816	232.363038676002
UQCRH	308.33032718381	273.229809181133	297.318551447349	242.745538609667	228.80106060113	269.90881567949
TFRC	393.542823632259	305.613125132291	354.285077553449	197.166617740604	174.357276930956	194.663171762881
CNPY3	228.506690827572	279.680228127139	271.692964977847	257.041532959895	298.018337175787	273.92212154559
ARF5	245.920106242867	243.052708907021	272.902742661482	293.100540100581	303.673631266983	250.128667279812
PDIA3	275.043723464342	295.969642802441	285.722180651578	247.256267054762	244.94793353457	256.215902693953
NFE2L1	197.176149023178	214.838766952712	218.262347327325	329.752270459265	332.151284117759	311.72767328764
SCAF1	245.601345097452	259.172896559301	262.212217168649	276.729812207425	279.752196929746	279.664254943972
CCT7	301.555675644559	236.224319547359	296.233374594414	265.445013876304	255.371118460769	248.09732202811
RPS3	321.236687039026	228.425997251295	302.962040234913	248.221147814779	259.782224009867	236.363748537406
CLTC	299.075498040963	255.146530361911	270.893982452718	263.434920193593	249.204664277885	256.82417472212
LAMC1	281.853869553512	282.10070652327	285.486387002035	251.97059146364	247.358490446158	237.744408059335
TRMT112	316.561021648988	252.043405900686	288.341308586882	250.743649246347	237.535137571953	240.390710238433
PTTG1IP	250.923589033081	242.022758985899	270.442667585629	268.81996905161	281.322583820321	271.984092256185
PSMB8	204.623510573375	280.724256099087	241.131994351358	272.710602050349	288.872146405896	292.766895203752
ELOB	246.018174188655	228.948586428417	262.557061775964	294.502181901901	286.542899366152	262.134084214201
HNRNPM	316.055820673961	267.296070092149	312.642433464866	236.564802360723	218.067442019633	229.17938180787
PSMB1	287.775439540074	251.819744389434	287.834294431414	249.45567211604	239.772467444817	262.774998845532
SFPQ	283.460930050312	282.140116650603	262.613092508094	252.043129867055	237.663638804749	258.475191825213
RAB11B	255.797207567776	257.169477643616	269.599166085825	258.797721571211	273.288696341434	259.81381756102
COPS6	272.617260777488	249.628718942285	279.547928230601	259.918158594492	257.036945622967	253.775708044227
DKK3	293.810536357544	194.417362943831	285.334185396403	275.072223611615	266.490668096281	254.988500511703
USP22	268.873202528381	243.232494412376	276.994898238524	281.99886159041	257.393557601379	239.568014768187
OAS2	177.319619012709	296.365675318967	216.977976334106	294.933661880693	289.939023847098	289.688502138187
UQCRQ	265.605587077448	249.908232877036	238.331992030586	251.730631721202	284.5454389825	272.416584169026
AL139393.2	286.457430617287	188.130745507777	278.362774279208	277.083568537186	256.571231300219	272.996083835255
MYO1C	297.122722075503	233.835031961729	285.386213757988	255.796206016531	246.989458546696	239.824467361809
ITGB1	305.603995564734	263.340874117555	279.184352386415	248.015054239527	224.551494865584	238.017205538978
ILF3	286.659369851173	247.648256664322	289.302689547178	250.793497149122	251.71047653584	231.254466058733
SERINC1	268.273730216005	289.245931527636	258.769017470354	255.038766791896	231.530425112367	254.427376911549
TSPO	231.871047653061	244.92724404306	259.177797549994	267.685445235956	278.874086590409	273.280712905486
PARP14	171.121125822965	274.527199403764	190.425744715669	310.523906232895	283.413908083006	321.350138143611
BRD2	220.898619847079	263.918543519482	241.729579349613	281.691831258832	273.16799036347	267.194226213531
MBOAT7	271.272263759564	254.461483652705	275.005894812019	247.607402621981	257.937475462487	242.122336288552
ZYX	321.590833925563	220.431860085347	299.770823021888	240.300939152342	239.506614678139	226.242496729516
PSMD8	271.337460149053	222.915560695485	272.692264739315	264.151320933338	269.791231035259	244.786867939917
PFKP	253.621447968737	239.979107230095	268.604451304012	253.410080367761	268.339495275828	260.26859324013
C19orf53	282.033688524364	252.314147879972	267.490705141666	237.639849959648	263.938821126207	237.494355959965
RPN1	260.162475488179	251.53880344155	274.244306589349	242.323208708913	267.124289657041	244.243703653473
SNRPC	293.626717604388	235.10333984014	291.188641191854	238.17990128616	238.675657399126	241.738745237396
TIMP1	213.058523103182	255.373077955569	229.19519958078	274.054950454099	287.925661985947	278.202699906256
RHBDD2	203.70397451389	246.863039524619	238.136644832758	272.869599498843	302.908657833138	272.970293861741
CKS2	304.705656825452	287.405370895499	266.648286613184	225.21452422472	186.507660641458	265.357477050077
NDUFA1	267.168299714885	276.069007270139	230.541646575706	242.810429810816	235.041476800059	284.084155282512
PSMB7	277.086249087412	245.950211515896	276.907459216509	254.837557868296	241.861835850639	238.017115800904
CDC42EP1	268.282469269338	213.833391390045	293.328010467861	248.530918659276	272.419019067266	234.896084205897
SEC22B	274.871663958116	262.786359967285	260.462911612048	242.042692125236	226.792484134326	261.710544215414
IMPDH2	288.176381805701	238.517234582126	285.344675562514	242.965920706213	238.610481601331	234.987547541403
YKT6	254.438645514435	214.985579397221	261.655788202088	265.673318994909	268.565478163418	261.916411831993
ELOVL1	273.401736152855	241.430441320081	274.006040193443	244.270463576029	260.837758707793	232.14045545808
RBM42	250.542473155759	232.077592128635	280.301425431156	246.309066414428	271.483525571662	244.916548909617
CD320	239.978863317525	249.497296153959	259.443123046377	249.365527585308	277.095991291142	246.804768563391
SRPRA	275.964303137224	245.594348233638	276.60117083522	244.743096282798	250.457067360225	228.607958280849
PSMB5	262.398252421986	227.052800445393	271.72340384334	240.496210489862	256.832815607931	262.010258781179
COX7C	281.975873825191	273.111768612605	237.47358104546	230.060498993072	238.575632508546	256.340125903773
RAD23A	266.61244585676	231.974415411418	283.714513562608	240.464382238176	249.563239989918	245.018339908913
PLXNB2	217.898303103488	245.976825782704	266.773344805753	264.947557787051	274.670173545658	244.138575575019
RPL32	310.372005792691	230.76359993333	278.755232510483	222.671779596377	236.103404406546	232.238517862459
EIF3A	281.6323111586	245.695666436613	270.635614919812	245.892017092408	224.917071941902	237.352683601432
C4orf48	221.288365151854	222.786409153947	199.039116573769	287.173860813048	293.342044012269	282.486684395787
SNRNP200	255.560613512651	226.432227381727	264.617968913363	266.137204997637	254.900040633746	236.175692474846
TXNRD1	293.704701122662	254.072157129948	276.619024085676	226.318153546279	219.577121820054	231.643440086483
FOSL1	308.882174470379	234.758079470963	331.029096587718	212.753786057047	215.596339770892	194.626107951015
PSMC4	256.720821177548	234.751728656894	264.551506528798	249.722545028945	253.24770318135	233.210227142219
CALM2	296.156491131522	275.90232755044	269.739783504786	219.442323261027	203.338347307757	227.604188946713
GUK1	231.58855590705	225.191087855926	243.769038894259	259.211027379939	269.668330510917	260.415619142386
LAMP1	235.426679033353	242.421426709281	240.673358845873	257.389205359205	255.860292776573	253.749035727672
COL5A2	234.209793765251	294.318393201363	247.734169120963	231.673824981836	236.802654201539	237.524183488478
B4GALT1	268.15361323877	243.942253842836	263.487087449091	244.376270729443	226.028245094419	236.01769569994
MMP14	219.50378156192	232.188953841358	245.188279989475	263.252251003336	273.826332766716	246.490253965595
VEGFB	259.964289995342	246.406094473957	256.496678153127	228.51180941454	243.610436328007	245.03929389543
MTND2P28	272.924786481229	307.547675165391	216.474547154677	242.665968298827	182.688450972344	257.141825802343
LDB1	200.510960869823	231.60204340864	229.540970308514	268.460382422329	278.517762943488	270.091992693969
MAT2A	279.708731042838	263.649617251495	265.308411729377	223.976873988404	224.677305363421	219.286220043623
ROMO1	253.845353900857	233.830521744484	217.494313954034	226.365794458508	243.912634857782	300.028390037572
CDH4	259.365361580685	228.611405459128	262.575538370124	252.951779280641	244.739775655036	226.62518164086
POLR2B	281.02391422871	245.959820090854	259.316447105393	235.61972074293	212.893667896469	237.512687752547
GPI	238.874115562362	213.42437353332	250.044223010409	263.110962415553	266.498998716832	239.810571523385
GADD45A	253.899030721704	225.995222586903	276.253416561267	230.066369667152	246.467022211354	238.537955547046
FAM20C	329.775066577061	199.829157659794	327.167628530826	207.16470061267	203.762338902357	202.563914510849
PRSS35	154.148143842133	252.113865965523	168.874905592751	293.413290859598	289.129200403379	311.896377278264
RPS14	268.798641802631	222.987393166912	281.910467384227	221.584282862768	232.915197453462	240.653074294656
NOTCH2	268.491076909766	232.301259186118	267.809107057177	241.792029269289	236.227067125162	221.526820748826
SRM	296.089523990308	211.564923002673	292.004308100926	224.148860501746	228.983782545841	215.20954311886
MYL12A	251.908634124009	247.406195385874	243.111147935252	242.266591223245	235.678533524841	246.924952878112
PPP2R1A	244.91590326476	231.07237402849	253.779481968245	250.316749005894	255.16350056792	227.860534423318
RAB32	295.328901907316	226.264586453803	260.630705190026	219.002259262482	222.786486443629	229.499048233163
TOP2A	292.588429563402	281.672349271163	250.787504194629	212.015855080842	190.228016745048	220.73032197269
KDELR2	253.198215251932	236.723122869442	238.55275555901	242.264462375364	229.5662128406	244.728513381691
LASP1	260.192274162076	218.728863166523	259.701011321166	242.600648082751	236.140747208504	227.264098469249
RPS26	289.331772103266	212.520654499313	272.262249072321	210.144458338032	242.92306321953	214.573098744849
FAM32A	220.193459537951	215.294476810717	235.840715557321	254.279413415681	271.295933951529	242.865608054267
SOX9	298.426037013167	295.402889047429	296.58209164213	186.080499847124	188.921702189465	174.3535367801
DNASE2	205.904018357474	231.981360992615	224.730027076539	268.475305628183	263.09897595773	242.698730314351
STOML2	255.156484128906	226.339149233478	266.28225799657	229.72788169299	239.317331486762	217.899618468448
STAT2	175.703581595811	270.100713825142	213.707788066419	253.648787239045	260.696515785771	258.261843564704
RPL23A	276.974107250286	221.429494763915	260.27752073624	227.459713478554	244.517099420485	200.535470341249
CDC25B	243.32546755939	258.667725120604	261.267140889923	218.013428157208	232.201225362518	217.522325446189
CTTN	249.093059468703	227.909630938779	249.478462926387	237.64643096124	237.448084215217	228.395448912161
MAGEF1	222.528046453058	245.609760116172	224.078297169165	250.229756394088	223.202264034948	264.257407748316
ITM2B	173.080116115899	299.082326445375	184.709040562112	251.099095128841	239.628402565498	279.992410729447
HIST1H2BK	119.973785311287	215.418669638619	191.057319607418	311.397132719671	324.615606591102	263.754033794178
XRCC5	277.689096085377	243.51129532126	255.91121516435	216.823288344597	203.118121771069	227.617962863319
MTPN	275.793625922016	247.30176660098	226.451913376715	229.586238094513	203.226744343052	242.069126896442
EEF1B2	280.617588271961	225.322567754237	262.92725883277	218.779706860467	209.514717005157	227.26732422601
HYOU1	260.499040992256	236.835793833111	269.96262155679	222.174155792944	221.399999368722	211.5734668344
PFKFB3	184.250600061173	215.965078471313	206.612967320926	275.943340159344	273.85264108118	260.139638388932
CHIC2	194.88451009985	247.059647662677	219.922158515474	252.229243258552	247.059566837582	254.69694584427
TRAF4	220.822778335772	242.098442532304	249.867806432499	229.929378229357	250.850399077413	221.635977183311
ADAM9	282.679159458067	250.405091729519	255.985545090869	217.145203601786	193.281599430713	213.723752258437
GBA2	215.895146474539	224.818065352352	237.402862249061	247.017088415979	247.881107433152	236.267581011825
TPX2	302.315491485051	242.203743344285	266.507726978353	201.917476052359	187.024051898577	208.161960859426
PPP1CB	237.146469474933	307.723727643889	195.26759297121	227.614135236772	182.674058499841	257.384194668674
PPP1R15A	192.346023344069	255.934260913612	247.666648010113	245.648280401713	227.396784567407	238.568608479294
AC008038.1	273.527605495589	199.999123468794	264.189978558411	237.67496388351	232.361539633179	198.985945964701
PSMD3	249.372042263903	202.608171934846	254.108008053688	237.701788289167	237.366084141258	225.449080985108
CDKN1A	227.00953052433	324.143268610345	272.870829598083	181.843550063371	208.444527666806	192.076021067374
POLR2L	269.618650129249	248.615586537469	255.656501906035	209.668781083388	195.080260572655	226.634597270082
DCXR	237.398206932074	230.798286328568	245.381228302864	245.226110233581	229.204437812981	215.770548922523
TNS3	231.479797894145	220.22937941762	228.55181188896	256.951007710343	239.544618147142	226.133066735597
C1QL1	186.161937477376	237.822341323873	184.460338826973	275.402291109547	277.644242377125	240.239549561357
MAPRE1	277.941246690662	243.697584881625	240.949304669296	216.288960523406	206.224432541177	216.361832920545
PLIN3	257.023496829295	212.506396388862	264.191329378127	225.707823160757	226.671055603042	214.426841505465
FLII	234.112153771449	211.765977035241	251.977634381115	239.644355733009	241.382846121645	220.072537316202
RPL6	294.434049379	218.167361048708	258.121623184268	207.235236371822	198.165736806516	222.505036893969
POLR2E	246.147894661215	206.621228798069	245.666816855012	238.548300366673	248.236159000921	209.28201096233
VDAC1	272.010484891055	225.843295071519	247.004351606604	214.44781703365	217.80383908489	210.965672754357
AMIGO2	264.524175881701	160.635984193811	275.54424957906	225.261768101189	229.71608529152	222.099925286286
GPAA1	210.730287576012	236.257215288836	246.707410385433	228.680139826289	246.525966219595	208.68556943275
RPL13	262.105764269866	200.464452669695	259.724431811302	220.885931720482	216.443385057495	217.557080118436
RNF187	201.446282988617	201.993010966245	221.19160960303	250.333937401174	261.350827079978	238.709776283553
TUBB6	287.093384203841	206.498163063265	281.875341224247	207.603589345507	204.18754907717	187.601021113393
DAP	214.288226823924	216.118062602061	222.835938779303	247.026620509948	243.201525245625	227.504290115938
SF1	229.271951011188	229.650558397806	227.05903606445	230.08935614585	227.315077032331	225.932495617592
MYC	315.84294211863	244.894304070989	300.093781574916	162.130390448554	180.070789062377	166.22348412436
DVL3	209.257422969286	216.125207473213	219.129250647962	245.251914909562	241.242429305534	236.215689763785
STIP1	271.889744705092	217.801581188767	249.190633416411	211.014357021535	211.714784866682	204.554297220592
AC005912.1	264.787768512944	252.665998146358	239.087401355403	186.105580495991	202.176423152192	221.138168325445
HNRNPH1	226.20528003688	262.26754495338	220.294555023145	217.811763134034	201.949344300845	236.230315983867
MLF2	235.896671321663	214.313337047007	234.849911924501	231.250424371447	222.685998677332	224.731350506985
PHB2	239.737014622491	200.908944245432	255.323808273627	213.689565731328	225.756902663333	221.697474699197
HMGB2	254.021158960147	254.72314196888	234.664395841047	198.741250129994	195.217318711524	219.447322085765
SMG5	206.526410115915	208.169201313529	225.828990255705	236.970101039476	241.640713004239	236.622201807799
GIPC1	233.964106456669	204.361370991485	238.523384594284	221.975233739281	232.169512114081	222.204525281738
HTRA1	202.912164970779	242.591817883472	218.165309304459	237.052190402669	233.601890867259	217.932347847645
HDAC1	242.335179740906	230.915330366074	244.222984257341	217.908703059359	213.200637947318	203.647510906535
LTBP3	180.320474068403	183.464543036427	190.393904275742	272.754580641967	269.925748511475	253.503457336639
LYPD1	234.724073744613	185.766179971151	228.143584701751	240.873874349176	242.205979054705	216.106210068645
NECTIN2	178.03249040566	221.965898759945	207.454740767749	248.061004354569	256.78721412988	234.038008306081
RAN	267.328011193619	206.117830147817	265.676637191328	203.120697393906	200.910683350342	198.580723707366
LRRC59	259.752326954226	186.789585407935	254.797074462836	224.839012680979	208.61413343238	204.07170642051
SRRT	207.344385253445	217.9540111657	229.900640070653	227.129041163899	238.814622670707	216.09051280472
FEN1	246.825039369171	218.902481439883	277.74297535241	194.704890006399	204.601251722786	193.915213620784
NACC1	234.571756042112	207.528976037101	226.960367085985	233.145637207154	223.658379314992	210.33574762853
SUMO2	233.957225361805	240.228761472049	213.536383972241	217.646659817443	200.026343826817	229.191984497805
COPE	212.486873715635	204.793607305465	234.006097518254	226.970421210961	243.05069682833	213.001368637694
FAM50A	227.51103070495	210.271488935793	243.851131834567	214.191351423743	234.345111144393	203.62060073777
PTHLH	249.345203649751	250.639658175207	249.40540464238	198.090278214331	189.209742629447	195.74143958725
TIMM23	234.688806249429	224.244912650863	228.382171542753	217.910039355986	216.628617880628	209.233976566686
USP18	162.279681772289	236.704019495645	208.849569550223	238.555635958235	251.566087723047	233.060522753416
PSMC2	238.37586989208	215.035678144757	235.822010369537	208.93571462848	219.453109687233	210.206989250247
AMOTL2	218.342889599401	235.444727855875	247.595287184395	215.208609677376	211.770994340408	198.417059174582
CUEDC1	187.263648039952	212.503959500688	209.873910888182	242.775756648947	238.385796955907	232.946783636571
TENM2	222.364331637532	218.920635200506	242.060986418776	231.367900403797	208.507901879554	200.041517845658
UBL5	223.859583906993	221.101954688049	216.655479236771	214.856838082621	220.643833248566	224.136243852411
SF3B4	214.150216014969	200.299371152038	219.128258027447	226.656425244004	232.023325091862	224.131129657929
CAPZB	248.010384671652	208.557802170304	239.903438416748	206.445801936672	214.078916510198	197.892586093329
HNRNPC	255.141507674869	229.047228478098	243.518522978247	196.952615287521	187.670437459147	200.693529580222
CCT4	247.362570748978	208.206888667971	249.604100744864	195.895104686874	203.694069639539	207.007725885333
LARP1	210.800218151439	211.211590063188	215.474209899178	227.74251696228	223.903755744091	221.772160773314
MDK	144.649262403098	263.326231147534	199.485875583274	215.014761370907	241.21469325588	245.044194800634
BAG3	226.709105372845	219.558560925214	241.552540934484	201.552275928495	213.835570788436	204.138892796484
C1QBP	255.48199735966	212.157541496666	254.236694443206	193.900736696768	191.048207163708	199.39224730909
EFEMP1	215.046962401214	194.198673057564	242.825417949337	217.479742248568	222.491205418535	212.822481304807
FARSA	225.646106167723	198.723647097483	231.168890275322	218.912319936297	224.889032360137	205.355891319962
HIGD2A	208.410645628745	229.723470995866	220.303020555128	226.764466164141	237.932563392125	181.098680378603
BCAS2	231.137406718401	245.939731121447	215.856015229835	199.826780653632	188.570418487688	221.875863010647
TRPC4AP	193.910191780783	205.770113054897	219.697679911012	221.998794521651	241.952006936725	219.54485001757
COL6A1	190.688004501368	210.602581949233	217.68831745028	224.698536402418	235.177364504346	222.536883662804
GPC1	224.694992883366	240.141593513453	251.860611990542	192.046768421818	203.54083765304	188.615392424723
CHPF2	190.093968434247	183.039830284198	200.357869562183	252.563237524259	247.367891539719	227.057840016342
KIAA2013	209.471013924293	203.461504537911	219.859383393084	220.688082382788	236.674888763492	207.124230994339
PAICS	272.528595248799	216.592134907149	244.401371737444	191.917323895043	180.238711871825	190.331438405587
CRTAP	234.456528705305	198.620988641983	227.620521823605	211.721579332224	213.14084471216	210.352489868025
SARAF	235.755423449634	236.138691602237	206.36488105111	204.651066664298	203.246742130357	209.309428723953
APEX1	229.939045406789	202.279664387708	216.669405744806	220.618749461651	214.860841680663	210.573419657859
OCIAD2	274.081961997747	219.215366429691	251.571447950473	177.420244577605	194.184189621812	177.705003394005
MKI67	273.193424922717	220.938988473682	230.923636786623	196.057051196505	181.899814952686	188.203402951955
SLC25A39	228.147988848442	180.149917691359	224.482012299068	219.084868701676	228.942031577872	209.545275562103
RANGAP1	226.43367195535	193.309284412486	249.965013288249	205.530859265266	217.675328033916	197.230092808815
NEU1	231.597446491997	221.991733451448	251.672411077559	193.90237581779	208.458876395571	182.162239844705
INPPL1	177.822437785674	199.595297441741	197.364625712238	232.732543069601	248.848874227214	232.038034815784
NCLN	230.196505118469	196.777763448166	247.117045342696	204.375063175783	214.211286651922	194.172417782827
COPG1	206.336743836838	187.472875282629	211.776102351947	239.952255900584	226.074681302965	215.170032622268
EIF3G	201.945092954448	199.319062785235	216.730160937692	221.323729582445	227.814260800454	217.89479551081
RPL7	288.860835066119	197.26598457594	247.422193553289	182.873550212701	178.726089915014	189.504368268094
PPP4C	206.654832947332	188.62691291498	228.859936133018	216.362021881853	230.09425828176	212.513601400104
DDX39A	235.535146427711	190.760862838067	239.179989755039	200.982865300477	218.568884922506	196.552494563301
COX7A2	234.324264823519	221.580905171012	213.294718726855	208.505385016321	190.9619011388	212.146077593889
NPC2	230.595626541144	208.214929937548	233.442436274669	199.661867365239	215.04039760314	191.980627145449
EPHA3	205.955767661255	246.593910953257	205.420376862697	207.862767983441	195.52025097013	217.441572387192
BAP1	202.607855585205	189.441167380282	214.442904175377	233.517515316771	228.442790145873	209.615472674411
KRT81	200.756317199172	123.069568478199	241.12926699952	224.895483287842	256.322996451624	231.114679913707
HCFC1	212.883620147359	200.893759795949	224.49810345908	210.586382518244	221.970672502663	204.718554160135
TNFAIP2	155.625162042634	253.840947395529	177.300969860769	217.614914846313	234.298119243827	233.796073739202
MARCKSL1	202.941348403063	237.918576085298	206.179583405355	199.758036532163	212.252967061215	213.04168326851
PTN	172.160414124228	228.951076867839	188.233140017225	222.611298434214	223.773120640895	235.638082201979
KPNB1	246.264222154366	204.146400135909	236.606862318405	198.256936479381	191.280195953948	193.025656875332
AC018638.5	163.71384085093	220.540816700936	195.524148226111	223.787435432846	235.239427496386	230.756467899962
KLHDC3	201.920565394554	207.360188252648	224.783746746211	212.02131399505	222.140506356697	200.282806595409
ACTR2	254.395549252544	211.193520782513	222.709564445251	198.273388594031	173.719891157224	207.610929530526
ARL6IP5	220.346190533706	220.701651320468	214.5458664522	208.889683536792	187.686059188056	215.471331329326
NCSTN	192.015674839283	232.701071386474	208.91020720642	206.958455828286	216.898525014939	208.660312213116
TCP1	256.320993074866	203.287513453193	230.534407974702	188.671930650319	186.320411410206	200.257670938056
ATP5MD	239.815092482686	258.374368018798	197.376928542813	186.245959229804	161.893508883055	215.164197660975
ARL6IP1	235.005269041028	246.851716853064	233.399984476838	177.047820754878	173.12801751913	191.551306225361
NUCKS1	253.971687626339	234.099302891003	205.663509350045	198.965610678956	156.863087296313	207.409608979005
SCAMP3	215.782681488454	214.24717578097	216.408990037945	201.50121810521	221.947249678188	187.004296935157
CAP1	253.201630635975	195.285664154031	232.886813586313	202.290120955533	184.339572726096	188.730706193742
SELENOF	209.154270467608	220.336872079196	200.943036477721	204.72561895598	195.883054750779	224.122692469541
EIF4EBP1	239.382837196274	160.705201011328	223.11436984553	204.611546463016	221.566279398664	205.498853460361
INTS1	206.246505068861	190.314958126521	215.086478132692	224.526115030112	220.225730305424	197.504682801968
KHDRBS1	233.000546052511	223.755045715485	232.028656718454	190.582808850125	180.390789810203	192.088617042262
AP3D1	218.587673231536	190.458712165603	225.383718087611	210.044749716986	210.275477055003	196.748960235251
MRPL37	226.386779229347	191.409272674438	230.727379701836	202.351681493198	205.294815001233	194.091780907705
ATP6V0B	207.875715145575	209.942315749258	213.205604188729	200.627255918946	217.024316801986	201.376646301947
CCNL2	170.110549695418	218.050978325798	191.472269784815	219.142305474328	217.677048885489	230.0780605879
EIF6	227.051323117599	177.19100549019	233.304700090037	206.616854551734	211.930613621221	189.566122299764
APMAP	215.673029088348	191.411110456471	219.634211466646	211.650227207646	213.242250789789	193.356683707333
H2AFV	245.46669329358	206.038725837889	225.106306338552	191.68457969308	185.113926565871	186.89065251287
CNP	181.8499352836	217.950270027147	200.401285928222	216.604103539225	218.49083428183	202.074704268123
DNAJC5	196.877039405487	197.360020032802	208.860168913281	212.662301010108	214.325938476483	203.334439957913
TUBG1	238.093531112072	185.067034530703	223.333378214776	205.384418579623	200.980282637027	179.113708533175
TPM4	256.948532114136	213.73248511187	221.264822766542	193.561080228593	161.970404548766	183.082996437901
NAXE	208.143258975274	193.765396311234	209.361949694657	198.267255899236	215.302453846699	204.580746076079
NFIX	185.896872329611	169.136670256449	194.653105014138	229.336562907447	229.102949158411	219.263994051824
CTDNEP1	205.181786167959	179.298226190614	214.279642690492	208.515423123499	226.083909241466	193.794329360777
RPS3A	270.88398457087	179.06659866043	242.359537957568	180.912894402777	175.496436348795	176.028394429859
MRC2	171.925820271197	217.655176989759	211.419560458254	211.939876224795	213.271098316562	196.22974826681
PSMD4	218.079559295014	183.351669139185	204.36330840198	209.909306048914	207.116190229625	199.506328661716
NDUFB10	212.513933106544	192.137662025478	196.724126505994	202.049204993312	215.946271545178	199.76889768628
LSM4	236.013875345925	186.408014314877	224.529746431742	188.564161876435	188.724324815473	194.521505075872
PFN2	223.39740701936	255.090138149091	206.887811392179	173.961285526168	177.386660939685	180.039469054945
PARP10	149.302581465541	204.285498995464	180.376847524138	223.233872360083	232.543803958027	224.407021043342
FUS	214.046630490793	194.417594202456	213.620721060414	195.02232033578	195.868632112622	199.855169792
YWHAZ	223.758244313269	206.406204436491	202.42972631839	196.423904349536	174.950016943121	208.702481043435
DPYSL3	212.50031181558	148.001825578652	210.444781078445	214.288045153229	211.492039493961	213.266043376752
OGDH	213.058349700424	188.372109329168	214.468947145418	201.267994960004	205.393455732458	186.959103527666
ASF1B	231.526980347745	205.845359291199	237.355058979607	177.888560902596	188.517402336089	167.559118928485
GADD45B	144.340781105708	190.441740584543	171.58787848476	233.403524820532	229.39204668397	239.067752491862
SOD1	208.815974571374	206.565704772753	215.672651047175	185.310902097578	196.076373091498	193.837471937392
CDC34	202.757873534297	192.179089914877	211.504026512874	195.743948028154	211.003429626107	191.347670405979
IFI44L	130.947692201681	236.719262320176	148.230002234453	230.974252498265	205.873524802087	250.444402196199
PKN1	214.449396120627	163.911980751388	217.146951911917	207.366586249506	207.041622682509	193.216141510512
UPP1	257.124490136249	178.56011871102	244.933859530456	167.415671810579	180.45626034948	173.959102066962
SND1	201.402490318402	177.72185980693	215.649542905556	208.485969535125	206.959680417363	191.823185498713
ERGIC3	181.973369285098	194.904756750848	191.410104565656	212.651487784727	217.005161457915	203.826204011774
B3GAT3	194.091426557992	204.031243572782	205.101775123496	196.3452895921	209.914804228021	189.472103679975
GTPBP2	176.983486117562	201.259383286736	195.160244102067	206.35202650249	219.811401847976	198.248866965967
TAF7	203.995983109514	224.635462715048	204.982015148913	186.076585313239	179.619748204936	197.973186701327
CDK2AP1	192.428261500804	182.002987574466	189.357206003618	211.922367500758	206.534981736756	212.996678954991
STMN1	252.302151731419	226.437245374869	219.138596918749	166.104092362603	159.182355008852	171.625493731788
MFN2	205.90200672922	181.974340233929	215.125320510109	209.89596323207	197.885759721805	182.009960503595
TRIB2	139.633012730341	198.468311136445	142.96510876827	240.25607975876	227.300180213838	241.456624813689
RPS27A	258.124685770482	194.656955832017	219.383499275815	168.006727208333	171.113163182865	178.543663674408
TNKS1BP1	178.217873650974	174.751303395114	203.130188133341	215.274088452728	217.017467383983	201.039024735217
FKBP9	168.076265552419	193.397563691086	195.898023602723	216.547767282768	209.514312293869	205.745249650408
AP1S1	211.681600864239	183.608480254893	200.833839687163	202.009405211532	193.041414336438	196.108197649452
RNF167	190.596497585716	193.395490745153	195.560220355026	197.143216551006	209.299279432448	199.795326399477
ID4	167.687584832425	310.456282790295	189.581033933772	163.400564941892	170.713389891744	177.242425759225
GOT2	218.352670904729	184.002880252904	207.036118943631	191.185080721634	188.887940349628	187.744760130053
CCDC124	206.031918500725	173.773399140078	206.274344130019	193.477780380553	200.182298995999	196.126054677575
ZFP36L1	194.033272988762	208.279387162527	207.940251797814	190.444546637459	192.526207991189	182.372506761636
MVP	192.244142591502	180.754112517281	197.146014634051	206.154911289952	208.096824901365	190.793637601528
FUCA2	211.926191714574	208.667828981999	221.767312791901	172.144986548468	175.404922030438	183.779344769074
EFNB2	189.960829198886	255.145702294657	196.451125482473	177.886695480034	172.388040286741	181.734223296355
SOX4	148.448780312237	160.716866863346	148.683833703607	251.722840952875	218.236710329855	245.060696704395
MRPL14	212.432529203756	166.706493439908	209.081120081596	186.196730889321	198.880857992833	198.013883511648
HSPA9	193.405617802764	188.507424464643	192.39643340618	198.360048996061	190.229776424047	206.503408585269
ATP1B3	195.573711279568	201.852763587933	202.279169108395	183.193043002185	188.558322110852	196.778650120904
SUMO3	192.282977512154	161.756632942082	191.417336386441	206.782258110771	212.076348560074	202.348854233672
VCL	213.012004498841	187.049614058676	211.55754750707	189.811764516926	184.276193815651	180.159101612368
UBA7	99.7042031279218	218.463029332741	157.038003519143	222.226082201084	252.548530837471	215.69252163147
DNMT1	213.199948930055	179.520906420742	215.548989833165	186.807647373674	188.454059393611	178.74530700584
SRSF6	197.021341894189	204.596793775603	189.268326744725	189.584723080131	182.328466813591	196.281466375718
DHX9	225.495026773572	190.858294892557	219.03048697442	173.530204086225	171.77345818513	178.315280082459
RBCK1	148.132803876045	204.560443474653	179.982437192096	207.160042630693	216.739762855427	201.877915395866
NORAD	199.826994838436	202.047535703954	183.249164240182	198.380265337402	165.007661975823	209.704290281483
TMED4	173.792028276043	203.433723996875	183.374312356476	198.664044979802	196.462863074905	201.917527343848
IQGAP1	225.070609003314	198.137946617122	204.741570398621	184.181724355256	167.152416362767	178.20482694182
QSOX1	198.13926054976	173.912655600316	216.136404518209	190.077078174893	198.557320235891	180.602047452656
SUMF2	176.583089289151	204.174698893975	191.725865577486	191.81527709785	198.275137214346	194.738027109068
AC018638.4	149.50836037461	191.325093635163	185.324100589596	205.709192038356	233.443400961153	191.948916229868
PPM1G	212.127607729914	175.81179678395	206.918250736944	189.074206791115	189.441517249446	183.623608138747
ITPR3	226.811595276841	175.466304984713	227.245483306665	182.347300259854	177.243867574869	167.321446419366
CLTB	200.281369832273	173.071933349608	218.196921826428	187.372338649382	189.829865479672	187.445055217824
KIRREL1	193.977749520175	176.70086689451	203.468653833974	196.750685588802	196.949870067259	187.166612428749
CIB1	212.642099090491	172.720006879405	206.911444766628	189.042214377953	197.802632966151	175.335433680906
OS9	163.75456231039	196.331331201017	194.258214544636	198.413007644933	200.14942422939	200.889849303092
MELK	234.661250305671	222.743107616696	207.371725665401	158.622986821723	148.575447146466	180.250025360251
TGOLN2	211.026202665162	193.117212171575	196.433785847757	185.997663423171	178.472675380237	181.869505574959
STK17A	176.241262857895	202.120009559944	155.746514156332	204.333236657712	179.427474421527	225.907638477701
VDAC2	206.012239896712	194.242639293473	197.255198863518	179.570310408793	178.397827687475	188.04757214182
APH1A	189.205421607143	178.896267736403	199.003104886714	195.030152479047	194.516938825988	185.75119608265
MAFK	186.748654431227	203.95601010298	208.911590895199	199.519467160682	175.266609970131	167.683279964483
DAPK3	199.66785134269	170.018233460848	211.105770715385	198.417593591297	181.921501296441	179.464765102314
DDR1	158.900970285421	203.511794584302	173.167165130609	201.188413190079	208.498678180019	194.884700776411
HNRNPA3	220.030929563205	220.415633840225	203.985698371296	162.926163115981	147.000272113604	184.183121045007
CSNK1G2	174.693850116511	173.028435122087	186.45381058261	196.017068072115	203.503204896452	204.747625988724
NUP210	194.483658999073	194.642675042297	206.6797670186	185.019299469415	188.312503390591	167.351567788172
NELFB	173.463883031729	175.983096808336	199.771072994496	198.017014896966	196.82842395782	192.394115483006
GTF2F1	176.058893971412	169.926174997318	187.239993842268	199.683539321314	208.312624097577	195.078544289024
MYD88	162.287577701681	187.455578762674	178.728843293938	198.642969587496	219.779874317976	188.485778968792
CHMP2A	161.080839260875	172.0342210658	173.300706648057	210.973695981941	203.762257587146	211.554209337608
RPL13AP5	219.519069256865	181.286979997819	202.67466494208	160.570892262956	165.425009444475	202.001211451128
RING1	160.685601303192	178.670288529403	166.520416102773	203.030473771754	214.522256820286	206.917420272077
RPL15P3	221.843813096587	184.749705152053	230.315165960845	147.706116671061	165.921103494292	178.288902647208
UBALD2	176.508469226268	180.014394040918	200.053847141833	188.997543404324	201.123630442947	177.821175976777
LAGE3	193.39951566997	193.25371129139	202.976915920321	175.783219052637	185.776639803632	173.183372751696
YWHAH	201.383193854547	177.756852831677	209.760653075649	188.481645888308	173.472887657426	172.51028570069
SGTA	183.439018414629	168.100873836758	198.077727101334	194.40616861941	198.252465436073	181.007376595826
TMEM14C	214.290108202879	196.51076755956	193.362536544775	173.274614006401	163.793092068284	180.053830932891
NFIC	188.801488361394	184.093722115701	189.404018330956	190.820752353453	186.940669600821	180.793248326629
PAF1	198.373918059522	179.164362623953	193.546631265443	186.588579055159	188.729117692475	174.053964752558
NUDC	205.301512957845	168.868353829294	219.083706368233	179.677150000865	175.183401445251	171.287576961482
GUSB	174.604127874551	194.681390203564	190.575436288085	177.959858922998	192.781833292068	187.619730834156
POLR2J	220.386182801183	177.571455266614	187.540930344898	167.688557266767	172.102955624057	189.585858945677
POP7	197.507759423889	171.283963960868	196.826541933218	180.731442229614	192.502524530175	175.371887745375
TXLNA	180.331772988597	164.13634800219	182.196968845939	195.577791913109	196.561181199723	193.004351350432
DPP7	163.491007395604	181.452420051342	190.848930795803	185.795604513003	198.069819032933	191.59074712575
YIPF3	160.58974327691	187.569664621456	172.238078400275	190.143603691896	204.302396445853	194.334217228392
SH3GL1	192.991462719676	175.133696075211	189.979007964199	183.289624999814	186.008392743546	179.838732373353
GARS	179.890712913586	158.332884424727	177.788342711727	195.05865848571	199.185163963921	196.52492535493
MFSD10	176.428397010955	173.236003623221	200.981550014514	182.094153410565	194.487453691419	179.498296912893
SLC16A1	146.023724463179	195.122644944996	159.3461393042	202.908017344064	195.666530695698	207.277004029849
TIMM10	214.113104220852	171.003622161408	224.57217634967	167.499377321331	174.644966725581	153.212416064176
CTSA	165.622877148909	179.690021809413	179.591138441271	191.057532883133	204.813534931713	182.630900670379
AURKB	204.075034607231	175.962491835112	206.268480898612	164.386593944119	180.109237693792	169.688798026819
COX5B	177.927635859821	185.897556118463	187.472694343324	169.490198879779	196.496701621418	182.619306250714
MIR5587	223.27465016604	136.193955784677	287.58154408315	158.280189244018	171.36275185546	122.765383722036
ZNFX1	127.020561308824	191.548606003196	158.461826372746	212.710853160337	216.902635199036	192.735518555759
EIF3B	200.20948521485	167.542906586233	200.874620779344	182.01191456683	177.677136430028	169.93141300933
DYNLL1	204.409706281368	175.938729339295	202.535841108599	170.540996791912	170.645175232381	173.505149150708
PRPF19	199.16164647638	174.715300059393	203.976490439509	172.826149367523	170.865920218742	173.589352838013
MTA2	176.706905960531	169.645854902495	181.521159736441	190.341909488024	193.34350143732	182.842837355113
SNX17	181.988345821091	170.56030431483	186.779847205317	193.272993290658	187.02247743319	173.073165825315
MMADHC	205.131499276862	203.893796273616	186.987521388112	165.40315896536	158.738395770638	172.13135812878
ADAM19	204.773558842318	165.215902489399	205.552015939298	176.183272954718	173.332596572631	164.753661548546
ARFGAP1	167.01425517738	167.327315437142	184.98224669401	186.620244989846	201.20158578281	182.496201136021
RHOC	188.251175630191	172.2335844353	184.56628589184	185.651951293735	187.411430628301	171.524539537562
HMGN3	191.985804016964	239.132867577076	166.381854366001	164.75143620353	143.045847419895	183.470978171189
PSME1	147.087285640204	201.746165459565	166.143501208099	171.854680167231	203.83038160804	197.549969688505
ZWINT	227.932418804376	184.937078078171	204.662379578795	148.364619056365	155.803780384489	166.398471853003
SZRD1	192.878118218835	172.165507339443	198.075149207355	176.264560802287	177.538894853163	169.353759217328
NME3	155.757510889967	183.347818523096	166.585238064059	188.593623015991	202.422904619003	186.449828195963
FBXW5	165.603577532228	167.953001439673	181.738862610167	194.575330161861	195.579007894654	177.180968081267
ABCF1	180.576481577716	165.737720433606	181.91368320458	187.060677841277	191.823942694245	173.15889442537
CLIC4	200.387647159424	189.430401732232	170.594285292607	183.96016274126	144.288715303069	190.481824606047
ALKBH5	169.767783974672	168.451667360288	163.193433455422	198.657586020087	190.503999677043	186.290376427524
E2F1	217.754569980506	188.625233031979	215.019570453122	146.988012053502	151.651464483682	154.62251123322
POLD2	233.663209865983	158.235629819653	225.665161154026	159.441665366906	154.274217626015	141.198957101037
PRMT1	192.842712247041	158.811963222584	200.489725990815	179.311294575238	179.289634780237	161.041160117564
SSNA1	163.382436314794	145.988186285832	177.044509919497	203.415177636824	196.899729992341	184.7611145832
KRT80	194.10553055476	143.320801695725	217.360582510473	174.278703741727	175.626544464169	166.417388447448
TMSB4XP8	125.468354610372	205.953658240093	149.887647688804	170.440127592288	209.742034841825	208.852714529587
CYB5R3	160.552843495799	158.624818491529	171.629652354629	193.655211520683	197.134416341576	186.557769961907
RPL10P16	210.086547254576	162.893132646513	210.639451735429	164.990007233233	155.304819568047	164.0185003193
SEPT2	222.658725007321	218.643511981824	201.242027499508	143.328065414801	126.864124553845	153.77503492795
PLEKHM2	173.769580673364	171.483920175556	177.424710848101	184.965217614311	188.45158523112	170.068454419037
PLOD3	175.281033775209	179.329113120426	199.027188500988	172.438764249825	176.873868393967	160.372640417779
APEH	181.19153384982	166.624575019401	191.87218203821	180.133248202642	173.067246993478	170.221654905163
CAPRIN1	200.405081980858	195.718251600088	191.222555228241	163.933494258653	150.394205998872	161.282761933019
DDX17	161.782960031737	203.817801431084	166.008630306659	175.822335223236	171.098519498187	183.118832514589
WDR45B	170.845734904124	165.372678415459	181.994338697727	185.952729549534	176.700228872515	179.887474661065
CTNNA1	184.468204074294	163.888040690869	191.720655035993	180.154659921259	174.76523458083	165.331877073818
ATP5MF	204.084865107167	169.689797706355	164.142696699767	168.251095733789	179.17875429303	174.567678889988
THRAP3	186.369107583448	179.677991639446	181.333999888521	177.837952492666	163.568505068712	169.950639909243
EFHD2	176.750233206797	197.840668990285	192.913425060588	155.305232816956	167.5991197058	168.050804399927
PNPLA6	162.473126800559	146.457523965285	180.200972631713	191.457739707935	199.896271972858	177.713867038534
SLC38A2	129.862582091186	163.313708836934	120.408943619831	228.390771360662	182.762862220668	232.552019947568
AHNAK	216.939296770678	156.574265462419	195.246310706323	172.388390032015	156.665342446688	159.001091468127
HCFC1R1	149.289698767343	136.003873501656	142.673164433484	209.74215806073	209.710276248549	207.518586394474
IRF2BPL	160.584989797355	175.506599157408	179.154907320338	173.433182515126	187.378982112083	176.578533462682
SELENON	166.88994367577	162.31581238359	181.291857285941	184.149452672062	190.440779741932	167.228882739037
TACC3	196.735435287686	171.226098653061	204.338572413798	157.841676639889	167.443718332814	153.752749578572
MAP1B	199.898976647888	154.606359378663	182.434124910061	182.009864578864	160.211123844187	172.046859758203
RAB10	174.965453173893	186.647275308814	168.341948126205	178.424374480928	164.2766562391	178.132963730296
EIF2AK1	175.590662875677	174.375524570224	169.464058255671	175.507266520708	175.339421120829	180.195169500579
BLVRB	146.993875142689	151.478929705383	166.791541706256	197.393054074883	194.847320815556	191.474479367882
KIF2C	204.474508201977	175.467211334743	207.795847855757	149.357160630105	158.618784176493	152.48213397815
BAZ1B	181.433193135122	181.792193671174	174.261871272375	176.473226004909	157.896095786219	174.801310004477
OGT	147.537546554547	180.808472622779	154.133370588657	191.290794317177	182.375215696343	188.548044322921
AAMP	172.98835812446	162.449605859515	181.525980469837	183.959313668229	173.715859706904	169.686435016505
PTGFRN	178.187164783755	166.542661402173	180.87500290099	177.987610611703	168.046073908932	172.391506277086
LRP10	146.356708005738	159.64688633467	157.629678722005	195.432031671144	199.779822368645	184.770136983512
RPL24	210.228993543626	173.942856364043	179.700566021049	158.179019420276	148.999976631966	171.348359407986
GBF1	164.178799554466	164.246688633899	176.288148028166	180.852829823366	184.786777094481	171.130865669246
AUP1	179.616639268491	164.324007480747	181.378996796454	171.526003974657	180.41538014422	163.400625613213
ADGRE5	169.000303548125	194.373070015472	194.626730993215	158.362534938905	166.170962796688	157.924604267613
SLC25A11	153.006261928814	159.765150663415	179.197398885419	180.591740193707	188.858574216124	178.503249542465
ZNF503	120.764016656589	194.577003656653	136.380724528599	188.980965717641	210.778383323647	188.423922889819
ACTN1	210.041554708942	154.881212281388	215.776682312498	157.780124114385	155.332296799441	146.0735280247
FH	209.607401436977	171.364560094324	203.165402629592	157.102113405707	146.157641212909	152.105618424909
KLF6	196.086387283664	216.261405673595	208.768037859015	143.012392244639	127.622665183923	145.241966950168
EHD2	158.748384516749	144.132527767707	158.960169547381	198.991184206632	195.900224660542	178.14257303157
SET	200.009774414514	181.155277174731	177.405899675508	158.778627760253	145.124240948004	171.261808214008
CHMP5	171.450165774395	179.422293029086	163.061764416329	173.392967145894	174.357276930956	170.604502567136
MAP2K2	169.325556213676	146.896065500971	177.870105464247	175.183504663065	183.507652768597	176.227532159118
IFIH1	115.243035668678	187.841916003175	132.166717177009	203.316294774021	188.995141507546	201.024354694876
GBA	146.036751964037	181.087242440593	163.019145189565	180.549497824685	184.673097180663	170.961166878343
FKBP10	131.62695473232	162.796228397445	160.76132524338	192.451903665541	189.106242970407	187.124873573557
MYBL2	223.006645544547	169.725216854912	224.085990268658	135.505885559903	140.824616513471	129.907418208966
CTSZ	160.986827077136	166.335525107284	172.270599754997	165.47191913803	186.646216129355	170.982689595634
LAMB1	190.071191567373	173.313594266149	197.802767075458	153.43733768333	158.863474966798	149.149495719154
FOXG1	150.789523415754	185.11479909544	156.26148579241	173.789166353594	184.21505231108	172.349815246226
TECR	164.867916788444	164.255096387377	180.285151833134	170.547228677872	178.925428219079	162.515503617565
TPM3	205.920516446062	171.961682745695	192.589476059022	152.082995450958	143.258097409349	154.862821831107
FBL	204.908681811875	143.329682465355	194.099402125087	159.824386212252	166.937314935233	150.822874310721
FOXM1	197.076748056095	153.344717629538	181.254851395496	166.245661806854	168.649811779797	152.933037230318
IRX1	161.222497185577	167.485498550179	165.481343942283	179.051573758987	179.137171642989	166.924801440493
MRPL18	187.480659190402	162.156100568196	186.34202245137	158.625527838732	159.497484951586	163.693791919413
VARS	188.074071232562	138.310023324779	191.917535045516	174.410512286294	170.088019988828	151.977184968496
NCOR2	167.09518005032	154.743693479465	168.166815968154	178.453329029292	178.37594784111	167.817912574813
SARS	156.602453903338	151.443649767943	171.745205781311	173.762788121879	178.756009267368	182.057180969783
AKIRIN2	146.136279724464	167.57460970679	165.640540217288	172.057454340796	174.653049815784	186.253190411482
IGFL1P1	81.2106815800008	109.90796184928	116.79556962764	250.333937401174	204.795288737065	249.016698092969
CTNNB1	171.897515227368	157.756761729737	168.28961698967	175.475663767381	171.983518091424	166.650056056397
SHKBP1	162.76327805051	150.720439607502	169.050904514396	176.350970431808	185.548223557508	167.57442532466
HSD17B10	179.173342320002	162.084605475947	181.006945575391	164.230145364991	168.180494474657	155.180664745336
LMNB1	200.416121110489	189.929553105313	204.271689902015	140.127540903445	133.157745270823	140.889019138932
WDR34	175.537681273427	152.665156871852	188.716343781987	165.126146079654	173.364074316589	151.586647642442
PARP12	121.792948531616	181.079091888945	150.398686378503	187.626512773134	181.695519217796	182.894703195544
GRB2	172.350065173114	155.496977177933	175.583415981246	166.394614067615	165.225096041049	168.934007201706
IGF2R	188.753179419494	171.152103464588	186.852946909051	160.656273941759	150.27706212954	144.349937675983
NDUFA4	166.388589128236	182.539505543009	153.565153485385	162.775773921646	164.13570666497	171.792516872621
SH3BP4	183.567418436248	148.015927664014	186.190552661764	164.001404508799	163.931654825299	154.785423540519
TMX2	180.273043324134	168.309874912029	182.291571384546	151.108149629628	161.987213941625	156.221086558195
PPIF	198.189119274198	155.067339086509	216.502034312566	146.372391269158	146.348947026015	135.452058255265
KIFC1	178.549044960002	168.158782012521	193.105500097357	152.478948227182	158.118413608652	146.391416324291
TADA3	161.007478562685	154.003604702827	170.931447141632	170.958412108762	175.075555927796	164.488303020559
KIAA0100	178.564255236775	149.202965168958	173.011737141972	173.57762858749	167.332324381806	154.610678470843
SAT1	163.387382934029	217.899021154893	180.628696702954	142.100959559999	132.49279218778	158.597891861169
ADIPOR1	173.750382226998	164.190722837791	163.533915725891	164.616778807597	160.207646317956	168.303820882572
MZT2B	152.385883421269	158.196762599232	174.324627064064	171.276481524172	184.852951961016	153.353391787459
LDLR	234.736238765278	182.755288110322	236.436120738824	118.474300759613	119.198763096508	102.69448712617
RAB1A	169.118862434543	163.457419759689	164.719838686807	165.07045305622	157.435571681927	174.480493813388
FAM83D	191.155647609376	152.304890621607	191.226200817617	155.429775446377	156.173271569187	147.706092280365
HNRNPL	168.520626027739	154.62114952863	184.696585806851	156.051198956719	168.670915635959	161.280092332654
RUVBL2	191.946772500492	142.704711345803	199.92091782039	152.952018451561	154.087771445219	150.762680536554
CORO1B	166.040986984346	147.799356101004	174.091612865753	169.716228983921	170.694777922389	163.943243589671
DTX3L	138.988969594753	182.830646203433	138.739522510133	184.744223806538	159.464278573383	186.939113681508
COX5A	183.190643474984	168.060846139944	169.295633437938	158.145578168828	154.860148078993	157.467864686485
MICA	178.253118591955	170.983433546818	198.689529387506	144.451758388739	152.146651150008	145.842729921686
CCNI	179.434453592196	164.579663281969	159.879741262535	164.208367714653	154.733583450096	166.517878927574
SF3A2	159.548745377794	160.54270147839	174.410742136998	160.603382832156	171.406173101566	161.322343680872
MIDN	163.588747337401	177.296717596511	180.302510592802	145.985839472691	165.079480874431	155.523670993203
QARS	176.881378923791	154.852643439969	181.240278846034	157.106391506087	166.697358328884	150.794089521313
HMG20B	173.135554344414	160.323037917473	180.893838232593	160.326183023275	162.061404666185	150.575888599042
CD276	160.813645382679	164.834607018196	170.372534060311	165.121562170872	170.242329676772	155.278511697767
SMPD1	137.868315534256	172.849848207586	158.056259043368	171.524746586058	176.981983910956	168.86399198539
CPSF1	150.216068742228	156.522862557763	157.275852282674	178.616348510477	181.822247884149	160.814685176704
PVR	165.830279847117	140.471294296896	165.783992693964	171.366432633551	178.462405508299	162.7788387556
CNR1	117.311009504988	187.060679172582	115.417613402679	191.081561166319	179.259433644319	194.166988024203
TMUB1	166.182456357508	146.805687667927	172.484629260569	168.075855248817	161.207177299262	169.469975534271
FAM219A	151.414944579166	152.192217527799	162.732483911382	170.096498302788	183.074076888168	164.457813184171
CMTR1	147.031853210013	161.805282825801	159.846496316326	171.558095579375	173.06858129657	167.50985636332
PXN	176.293429029278	147.003193085709	189.800628766203	158.877301409492	156.980279605425	151.632497731782
LSS	186.060393909259	141.132943251268	190.938488050767	160.008381733849	158.695004908162	143.265229018983
LONP1	154.960794856403	134.644482322893	169.818691060364	173.409632027663	183.283509658489	163.452010985374
TSR3	168.189458920999	150.770657586726	179.280729565194	154.067145705469	167.624252560331	158.587957625969
USP5	175.047100860355	150.622207922379	171.678238983164	159.467018454813	168.506975658454	153.177568132578
CENPX	187.321829677859	143.363272565949	179.026781857389	157.961177198887	159.12302558277	151.106822550673
RNPEP	162.53474398264	151.538303714257	164.442052005917	168.514163948721	171.223675175396	158.831872913197
CHMP1A	149.069482308854	153.589283816979	172.189727728778	176.025388943018	174.446816343984	149.938861332626
FSTL3	197.381031480015	93.7054019591102	202.554820622568	166.143697085448	161.999080131104	152.981955000792
ACTR1A	167.317237020371	144.471289820931	169.4527041294	166.654298587163	161.055169054073	163.572871607294
TMEM160	173.935396445854	154.035128139018	167.266053335511	161.956682327514	145.044863162194	169.015858434142
ATP5F1D	151.69639695769	152.088855315761	172.974238618534	158.509318660828	171.553154913077	164.297468763275
DYNLRB1	152.140336107481	149.755937470311	154.14878686526	169.628198630816	177.43133711366	166.435629449235
LTBP4	130.581556152493	146.860976769365	152.75399842426	183.604015561046	186.703669152251	167.095645481007
NAGLU	122.812425063916	149.513116129946	139.968059473869	183.590868545517	194.741076680732	175.042234624434
C6orf106	165.342775756627	153.615414617685	168.43738131369	157.944321434968	162.763272955169	157.319967260129
KEAP1	145.227290947941	140.389202258669	153.789114514352	179.203451089539	177.490986400677	169.220548669331
CCT5	193.961459541499	143.447128593111	197.30630224474	144.367115480998	144.839099341358	140.776860354201
CSF1	110.148116344335	202.752902594367	136.875871050332	164.963464439276	177.934950419391	170.040873934451
TOM1L2	132.378088177135	155.924986246471	144.145161714234	182.649259204441	180.053253870319	166.969387602675
HEXB	159.128883526743	187.831762365435	166.843404747831	140.299017106663	146.135490611667	161.55956443435
TMEM30A	166.810150447083	174.45441322701	156.401875178219	158.649175714579	137.394593645579	166.708363554901
SEPT9	170.283375133044	145.765171906424	169.307654313657	162.555662701308	159.247172680159	153.100952605356
PRDX3	177.77462634428	168.29273611594	162.657570080635	155.438702841519	139.855239741424	155.789709730485
MEPCE	152.108895657779	147.898907410269	165.81897319503	176.60736905122	160.274573794224	156.709999026249
COL6A2	146.946917866099	154.22147194385	163.255745626009	165.409556847174	167.287454328481	160.268164638731
GDI2	184.163077282124	168.970758323851	159.18572956874	152.319242157332	135.052424153411	157.269930184213
NPLOC4	163.347158628788	144.67387330185	170.893120652683	161.823768520357	162.63499941622	152.811078470833
PPP6R1	156.355367066202	141.448894987063	162.831617674323	163.877580715385	170.832942344849	160.302066556935
SSR4	138.510592922006	157.435729135456	155.441162519138	164.643910017918	169.527898860776	167.586190240935
PPP1R9B	138.419322988182	142.255705277359	156.09654509855	173.264355800051	171.847059307054	171.122118895452
CAPN2	188.4324276879	148.054644154308	174.107362879009	148.601395792163	147.203956254363	145.516780303455
TYK2	150.153516004785	149.243539880893	164.510517384864	167.91501293806	168.446455208212	150.823971349632
AIP	142.189433776831	144.756827801491	156.392116403839	167.923147811724	174.608072263627	164.427430271065
PSMC5	166.348828511627	140.281010236089	167.623752935525	154.43170942791	167.59223250866	153.821795402209
TALDO1	176.744711325526	156.04686655149	170.879108774681	150.748053782489	151.651926174679	143.54781479891
RPRM	115.305444760572	123.221633234297	133.092164234079	184.28259461696	203.748098569137	187.413720719956
UBXN1	151.479639643129	139.584660142899	163.257788232474	167.549814409629	162.679958393032	161.702862735038
LAPTM4B	169.758956356961	176.612410184474	171.877996936389	143.194097655587	140.62251469903	144.047618247651
FASTK	143.852823613457	136.79846684554	163.682621560943	163.777060843444	175.298121228287	162.450382927845
PBXIP1	121.046302848404	162.724905652615	140.09554271682	170.036267253602	183.054012050099	168.144311349999
CAPN1	157.165117725515	143.741920970345	157.437427945373	165.742897642714	166.293977223276	154.359872220026
SLC25A1	178.118847685689	153.697112422045	177.659100603684	150.029597045693	152.169084852341	132.909060112413
EMD	154.955034584754	164.111968723303	168.081545003737	143.096932618092	162.125930257194	149.958794076746
SV2A	161.853792653816	171.800464770456	166.041462791532	151.440505160126	148.34700911924	141.772867354326
PAFAH1B3	160.246588036647	128.867571975729	155.748003261382	160.632163061839	179.965342432791	155.561137184178
ATXN2L	157.158962334113	146.529647471197	161.558530528644	155.012159873509	168.90234356772	151.374030246256
VPS18	141.029169366956	142.090299579934	159.011009526392	172.613249742684	167.241312492121	157.898318192619
MAGEA6	160.540707854645	148.524272769298	162.780298732242	153.226292242161	160.446634528303	152.50672019719
DVL1	148.501965493132	138.017757616399	155.23490858283	165.213025160639	165.35932036714	165.415798063347
SLC20A1	182.520689613701	168.497951194432	169.303314284068	136.06444424687	136.028865452034	143.933544109334
INCENP	175.125202653433	148.763346045385	176.662111604785	153.196782188868	148.999575831504	132.964066310432
RPL41P1	180.468181288891	141.923193979551	142.750140656004	130.197319688554	207.763336399921	130.90483531769
CIC	141.970221583022	147.32907006869	155.393220744842	164.272915660338	167.606845743311	156.611614863746
TRAM2	153.164326248988	148.339369939851	165.365991261658	161.649649637925	147.598930749989	155.655785749691
STX10	150.122195348331	136.202381542892	155.976711443148	161.21111734265	168.6631093937	159.001070788222
NF2	174.945186141257	139.19023688229	181.680639741907	151.062814446172	141.870194562624	142.204028834033
SMS	199.159528636669	145.182476631988	182.006429336405	143.143075907586	124.90533914519	136.222844252471
ANLN	203.779297948106	157.595815177961	181.531437374097	132.877279487532	117.38895097703	134.561370082109
TIMM13	155.000620262749	135.501110483901	162.096030680631	152.94420661336	168.018876565833	153.653192061028
NDUFA8	149.555215909006	162.813574841415	161.285825119685	168.685745354779	140.841598219648	143.334026650364
MOGS	139.062933700448	140.459868896277	160.284321767172	155.21780069734	177.908950728615	153.438968456983
UQCR10	172.773493998771	146.147884404989	148.779587156439	150.692016654913	147.397813164603	159.420119374655
COPA	150.941515790653	136.596944791631	154.142022974196	167.494584308644	154.436093916702	159.355792353898
RPL27A	184.54700376127	144.914924391698	167.910883570057	135.751722992381	145.204500564303	144.228513199244
ARCN1	174.814470352791	168.329879648038	170.999115647074	138.403545074717	131.16397368604	138.809496461811
PTGES3	183.631096078849	172.959334061616	148.597364182032	143.216529322017	116.547608579403	157.465503079032
MFSD12	146.728414105668	140.941851112286	171.159624563757	154.428057618084	161.833684675679	146.362214122387
PHLDA2	201.902995940107	165.165212231408	205.278914785333	118.711325778857	116.080188699133	112.795606195802
IDH3G	129.807283244757	145.233451561822	146.725240350217	176.960230927446	165.170705419149	154.683814503949
ATP6V1G1	158.598638137626	160.815936722619	145.994462034549	153.359382046941	131.412868934728	167.488428009138
POMP	179.70991161961	151.831746070463	163.967729839643	135.6180637092	141.979927065612	144.455335841408
SSRP1	176.252187536994	135.637918816864	173.018330192898	144.612470862358	144.947562519897	142.158777818835
SOX21	122.196057956949	226.539614318959	120.32718512394	144.343783812381	147.889545533668	155.017362047006
PTPA	161.233155666858	143.559378871604	160.972912353528	149.459952524766	153.08349672202	148.001137156389
SRSF3	173.680613116945	163.2681967843	170.861515388116	131.76080828133	138.328200572612	137.927565920668
MALAT1	142.860788333539	202.18074806944	142.809669488638	138.287144806817	129.19024995306	160.49216673645
MET	170.982000428415	145.502724841955	160.645760227646	148.8347106157	140.032480300395	149.54079858348
DGCR6L	138.132553219759	133.671845492368	160.315582573814	150.787450401865	184.487052735409	148.056833690318
AURKA	196.924808476095	142.071988788336	173.398340563985	134.411511994047	130.916446604458	136.541083466498
STRAP	162.662733668025	158.640851457247	146.311410663118	150.356464321471	143.40865301805	152.808425931782
CKAP5	173.248366988758	150.737002623626	164.3899694434	143.393387387135	143.417397960632	137.906692684951
ABCC3	121.952383138799	150.857033866465	144.515383544622	165.712758622736	170.404958234515	159.644941532253
PTPN1	157.787643074092	160.829624544393	160.041145241437	149.763823138408	145.95655322018	138.17364501315
C19orf66	92.7373762077871	151.685674014145	126.461270707743	183.363747322258	187.497744894034	169.871167524463
APOL2	119.345203699657	153.853071304361	135.090972074334	168.272323874168	175.271563190584	159.641459352961
ZNF512B	113.408395149249	142.140664897612	143.005016385185	170.27545374879	178.850069253396	163.668741940999
CUEDC2	136.391877198302	150.333491956006	146.283969466346	158.542815215649	160.047555984318	159.404365360618
CDCA8	166.810113758608	141.089035784978	158.80223865532	146.19693508163	161.637784020907	135.962160641048
ATF3	137.380445784556	232.866942716655	222.851150612539	111.000978826058	101.031166979198	104.625188866592
ZMIZ2	134.621331114649	140.757054362314	143.730642743157	167.081372523064	170.160247192624	152.260846259765
FZR1	155.406859023924	139.339421154402	161.424280048956	153.467168273014	155.615322137332	142.62990647017
RAB34	156.594431334498	143.119329309122	164.78713263629	144.962211902858	155.775638389474	142.343573627337
ERP29	144.426391689006	149.410697232144	161.526795329176	146.934123132137	150.587744217949	153.829490079927
UBAP1	155.27294818687	156.529152405565	147.985295607748	146.21258916323	154.184294174338	146.398589438821
SUGP2	149.526516425556	156.466146967448	155.445827656578	144.918389072328	150.186436355358	149.718505569405
CCT8	176.957127178212	159.718050645176	163.997969474907	137.165786609927	123.687900658319	143.970029079636
GTF3C6	170.271692802626	176.391713639413	156.147029122613	132.083111998944	124.424341105482	145.900281435491
ARPC2	169.267006018837	151.353522098186	159.307946655317	143.18061617685	141.052371786292	140.726959781969
SBNO2	146.481083631212	148.761875741129	153.604858531189	147.729996646312	159.040948188504	148.823743502589
SLC25A28	113.172720280799	151.113926756044	141.801800560737	158.695054697307	172.146764445649	167.384259705172
MRPL41	143.410304805073	149.348099955815	150.135984808588	138.07321647637	168.48726986292	153.526986299331
STT3A	160.346803807549	151.336851991224	152.100438993982	146.246845413722	147.996901181555	144.238301583632
CTSL	139.944019580559	157.287581509194	145.167612587693	151.244452296702	156.142389093697	152.371900450092
BAX	167.632408054582	138.993917423452	159.075836715496	149.071287184959	144.765463509537	142.429217321402
FIS1	128.747853328581	139.257020095113	145.669126186004	160.099183221482	176.049044381214	150.900225711114
SF3B6	158.176193267169	162.37164857636	143.140434957182	133.957290130687	147.50973722916	155.018883928843
RSAD2	55.343646705917	140.474343214983	82.9033509070828	210.675712377712	203.631155851509	206.436560946585
PCNX3	130.335256295335	139.842347140786	153.876551404804	164.968891528357	162.043786349906	148.121063317039
RPL37A	189.158632268325	141.116513396562	154.385782378357	129.423066847254	135.494998554295	149.571355834048
SLC9A3R1	144.530457066783	154.285603090975	165.279605226845	149.606766963938	147.812619892298	137.407667309713
ATF6B	138.425481731057	148.442418664713	149.896766475815	154.349821044391	162.085336408047	145.626259500408
SLC35A4	155.955884373653	136.961309251688	163.239445469503	148.944462730957	148.468782419374	145.201336551287
MYADM	163.905095729199	165.934954866988	179.912848887637	135.330330900765	135.270286544695	118.032931288307
SAMD9L	110.015311156329	188.245929012938	117.417606298396	171.119439593466	136.313880678526	171.272510707703
EIF3K	158.722806641603	134.054038045598	169.057204071458	143.140696415991	150.937634720437	138.406407976458
SNX12	158.084761941582	141.347030455128	151.496681066141	150.274252669429	146.789686724832	143.940287915011
CLPTM1L	155.312177369713	136.994784460685	164.920082398949	143.436011753881	150.122465668171	140.944526733784
STAT3	139.608013013801	153.088545700066	143.502681838227	151.745653060748	153.660125314519	148.495527064797
MT1E	185.050955582892	183.735255306049	171.612881893464	111.638688611275	117.311237472959	120.262878540545
RPS13	178.640147822692	150.915880455244	149.667698728008	132.230468384514	129.651816709113	147.941626556428
ADORA2B	147.713666221562	158.666541807483	153.697658659344	144.504131108662	145.865988040869	135.464882234159
CPNE1	135.179642604658	134.116430344338	148.292822745071	151.06307386813	166.508461041764	150.280980627954
DNAJC8	178.040037971193	155.148208480061	157.055261305034	138.596948456549	120.705400970373	135.177950220247
RGS4	170.232481534824	144.507115019458	145.197469934113	148.53706451441	130.137474448302	145.806223209002
FKBP2	143.287503214181	159.275656693642	146.757119672043	142.944335087166	138.379684878305	153.612250568905
TFDP1	163.246277861964	145.784851539391	159.317773806427	135.185195426422	141.166725648749	139.205081764986
CYTH3	140.504706373899	136.709841980831	142.75181644184	155.949745489554	152.511044163696	154.100242721489
TRIM22	95.2018906039876	180.878879299141	113.497355867391	166.622389061554	161.339521128405	164.685676126001
RTN3	154.753780062916	147.334437434958	143.781355375946	149.428460231294	134.761252482368	150.822970045504
MLLT1	145.533065905571	141.11685967169	148.193619120893	154.680483674291	149.905192086019	140.878985384977
FKBP1A	164.051069170976	142.749289404345	151.331162975044	132.536296830805	144.497966543234	144.758664857079
RPL23	178.126790649274	136.108746505693	158.975003265117	132.488229512476	130.45708743913	142.800796552998
MAP4	173.102872487615	142.035840375281	162.970971251657	134.765667539501	136.788801743671	129.063385046275
GPC4	142.165473111534	157.765117643613	157.091218523869	150.090830604676	138.032168223991	133.561440502908
CBX1	151.003988425398	139.60415609569	154.677514587042	140.454715203375	141.133694988867	151.444369510129
UFC1	153.768685941778	141.196030287013	142.835742803195	145.558511010647	146.836131077969	147.621184970425
PCMT1	155.42439765664	145.094369012549	153.108598955725	141.422199354499	135.448615800675	145.849719973807
TWF2	148.45373653487	126.929625215341	152.861964689464	145.858764618195	154.358005097873	146.783505720123
ZMAT2	134.966979478588	145.622639625792	147.783135907158	142.988755634776	140.490865365982	162.650834099392
CD99	133.729315700897	153.319865127036	134.872489784279	145.897287049206	156.45695874253	149.928094995557
BCL2L1	145.911768611709	135.849962467802	145.430572742443	150.361403674718	152.181852405701	143.688650913536
MYO9B	142.978194636511	135.526159392443	145.818352912674	145.909804644936	158.58826444657	144.570961342741
FUCA1	119.585831623841	176.574826678731	141.215942759359	140.155677100003	144.067032624022	150.099889721482
CRK	147.89818154318	144.587834830864	146.237191213482	142.402414060336	137.807396375637	151.896454219656
MAGEA3	150.53434105593	134.120408732275	159.467105343107	146.114517939069	143.123640655171	135.991474548498
RNF181	147.96700297246	141.12240737227	145.826927405985	145.576999348485	144.947770289312	143.602701888092
SF3B1	141.0058881708	147.616660452069	137.417048420472	145.995388374028	142.07374375692	152.784424598374
AC018638.1	103.359049283637	160.406214590842	127.413348684698	136.545784037004	172.416586960454	166.497968226384
PMEPA1	195.444108467772	88.8290925553483	199.185396840944	134.492889656922	118.801138966532	129.605508092409
IFI16	134.554909844353	168.718411707594	128.069188078664	147.865422838583	127.709024768034	158.046109858779
ZFAND3	125.213694238455	135.990237262553	129.181224682305	157.669523074274	154.741474038197	162.049134872674
VOPP1	161.262075705893	121.75999945483	150.452682183927	145.220851162683	145.514014611833	137.96822541739
NR1D1	94.1682300324684	122.194969869286	119.544815990628	166.01311129119	197.548626910871	161.699154605824
PLXND1	131.669813810722	128.730187618343	142.054500582231	156.784833173937	156.878600590328	144.446809648467
TMEM129	118.576897899246	134.603897872326	139.869650785918	156.53801666215	163.285736617784	147.3768484618
PPP1R18	155.141083998697	142.071750547226	155.594097894355	134.980409266153	133.300770768191	139.015066397459
H3F3AP4	159.767972799028	209.45174816809	126.599577297113	121.298630950716	96.1907417743115	146.583881618183
PSME3	153.305878492859	143.946311877263	154.858411515219	138.775175461901	136.050880446443	132.466306038235
TRIM14	123.503536336955	156.67151757288	140.020141207464	147.647967770781	148.728005486504	142.413598328964
NR1H2	130.38965205148	129.005975052853	134.861071404577	157.424653220545	159.505870802406	147.04320121526
MORF4L1	136.349647210998	146.909093861296	128.601075640275	145.323248218592	141.189630620672	159.618893365652
ABCA7	101.885995705893	164.777269559972	127.139243237545	153.54278256566	160.363966409384	148.760828329056
MAPKAPK2	147.127814066271	118.536177647583	142.952765733758	148.665334771909	148.621714436122	149.990218475314
ALCAM	152.97401385714	145.644403878159	139.539713148943	148.035584075469	123.720331955657	145.449678880179
ALDH18A1	141.337761584494	126.85692400152	139.559230834938	153.126266383572	149.592439428226	144.551947216697
ETF1	160.267982774703	151.364989136109	141.647311132847	138.51617492838	121.39901970721	141.521082705836
SERINC3	148.840418209525	143.291194612788	137.315226879645	145.763978434148	138.667338918699	139.814917798474
FAM168B	158.728513136782	134.926171917411	150.711412822639	144.47035194144	127.246510749233	136.96398737143
MT-ATP8	153.566092152659	211.808528123172	90.1357113430697	138.945756189366	81.2986968521429	176.954362366205
SEC61G	155.44281226884	147.895342624021	133.249668606126	128.819009300971	126.021176825173	160.655934253528
TYMS	156.97287324486	138.650715850788	167.142971555182	130.320712437246	140.267288941369	118.247971041666
NRAS	165.847842163184	159.721180183733	141.170639620731	132.150718449896	111.917211939925	140.018742429323
CD9	144.956400940602	164.706821384594	142.657445759474	134.889140594497	128.591644840904	133.307781219734
TNFRSF1A	133.482725422024	135.507538751314	148.422235111079	142.971019950132	146.601545235	142.002998066789
RNF145	113.6517062176	146.534935955873	113.738988562937	163.475825402186	144.214695608082	166.871167080632
ST13	153.86639177719	152.65730895873	148.282776486502	127.787711710233	125.478205028193	139.058229081997
G3BP2	152.339680726829	146.568210371417	144.583907159818	142.981334413646	117.589726283665	142.986689082947
MT-TH	168.138057101451	96.8636561538898	190.427559175499	135.472112284631	116.140995503061	139.700812394372
SEC13	136.082533427691	116.883093689801	138.970857728076	148.623611306246	155.536379453264	149.91800548594
STT3B	157.912230571989	152.607801258446	135.85175020685	137.247745900739	123.862100790695	138.378225892355
EIF3D	149.537113221721	133.803218313491	153.735396901148	143.749967869893	135.202957418551	129.669470275882
CNOT1	150.674443971951	143.427475941129	145.682347077012	139.011695246164	134.817520682972	131.90604259113
NMU	174.677334153027	168.906372970869	168.724676739005	110.130543982709	105.753821341146	116.908087541414
F2R	148.65703430251	127.096742418469	163.193514497547	142.71243006442	128.831955734741	134.301406917792
FDFT1	191.083956658825	127.196392769554	178.78006959871	117.168372747402	116.411142762882	110.948951135294
ECE1	141.850922648358	139.523292704021	148.829537909869	137.21296068909	140.355910002534	133.292063820874
MAF1	150.814956477073	134.74032048789	152.676917848331	133.402831775964	138.900135471646	130.376650052611
SUPT5H	127.497628677686	126.557657637032	138.173330139841	151.339464658988	148.4023831428	147.436695965861
REEP4	142.433562070081	129.18858853852	163.055068189337	127.244818888026	140.870929452853	136.231411150995
ZFAND5	109.287591585653	181.792193671174	112.634944805728	139.126013337974	133.921946438012	161.954302076079
GLO1	176.193242592179	157.882817507567	147.93112326562	117.293080471973	106.531710756082	131.557537998425
FBXO32	167.112176217554	148.331462354344	159.592972575374	124.913080325941	115.338452586198	121.225167428626
CPA4	148.609743597273	96.049198731757	170.567860368914	144.123749882628	137.611527693458	139.001072979082
TRIM26	135.337883138315	157.706513621793	151.59808771922	128.13674774009	131.273554272857	130.484771823462
PHC2	135.114052857006	140.684579497093	144.25720130039	134.317954822415	141.428216875708	138.05107918268
COL12A1	139.430245252786	111.962621006106	129.973789395937	161.925631994677	146.842380525355	143.188575645882
ZNF436	94.1963604326967	195.88160236541	108.059835423933	138.395288029599	143.536731236479	153.1937733729
TNFRSF10B	141.251614779373	163.111786647725	146.628482187627	126.578560247811	125.586739514991	129.836033721565
JADE2	123.004130448194	140.398068759525	134.893739042958	149.045594769517	144.339610600347	141.218469291195
SCRIB	132.840469823322	134.060426438567	146.800826795787	138.575503447582	144.821744247204	135.631281703863
TMEM214	133.689274477639	116.738263436105	138.138711144625	147.665239107054	157.826387840138	138.651633686217
SUPT6H	133.53771477454	125.037298787305	138.051373506907	147.848685892092	148.201159572437	139.802430923162
UPF1	127.859607975955	128.511490526849	141.020464665233	143.446548518488	146.359261960928	145.234832657448
E2F4	128.387629330431	122.103371985212	147.901927367664	147.074199296424	149.595568132893	137.109210221395
USF2	133.773653306544	129.298897396697	124.337044463754	142.831158771822	157.189050900771	144.677935945802
HERC2P2	100.774202350324	137.644576578789	127.829522939195	157.264053478796	157.244736194382	149.918628094875
CDC42EP3	121.901868756449	169.228607775942	126.672573401647	135.871684815284	132.663687194656	143.904859040663
TBC1D9B	124.398127877522	120.145042335684	132.047810732373	155.323928160654	155.622657724018	142.536106926407
MOV10	105.695266283916	146.342843905149	122.331202325462	146.33492096198	168.753276858158	140.058703168174
CBX4	123.266213112501	174.423192833444	135.13612392073	127.663650257114	141.260518454053	127.269622916467
STARD7	146.504090597102	134.035248787771	143.599808873856	140.257619440202	128.236603938212	135.778650369911
MIR25	185.071961423811	117.7585305528	150.165732378394	162.640969968088	85.8613788183346	126.229662627772
MORF4L1P1	131.252010117478	142.104092209053	125.552217815855	152.682275622358	121.269455180394	154.758017329019
LAYN	127.30682090649	133.926944434147	126.965031200657	159.025274104327	137.555415061943	140.727240119026
AC103810.3	103.930336545834	136.456675606792	123.182827341651	164.780982730826	136.344689512448	160.655934253528
NCAPD2	168.720203049115	139.132465047706	171.844506599508	115.757964913475	115.793664639371	114.046643631493
JPT1	156.182229701935	146.201133880639	142.325356925421	125.737973082349	121.982064316147	130.938821634576
CTNND1	137.641200001956	144.854214017303	134.889723003688	137.793665610369	131.133190160123	134.817317866992
SREBF2	157.081928566999	135.175366316352	155.997893613415	127.658826709314	130.257113588222	114.544683572583
HMGN4	137.688439727474	161.37150578278	132.838917103964	127.554167308691	122.239765204125	138.272552518833
MIR570	117.211293002063	159.854990485718	127.331252454875	133.430898856076	115.662063562842	166.452797860614
UBE2Z	124.706824983419	129.512752785409	129.864776640988	141.025836712885	148.397224012498	146.316142451132
DPM3	161.153029134407	137.969975572508	147.449712299203	117.143335282481	128.838081828155	126.690893490925
NIPA2	145.639697962912	137.29490549858	141.47925527719	135.602931398875	125.36931711436	133.452140536133
TSC22D4	102.118411369584	106.001953383719	115.797384072948	159.744608145464	169.118796574256	165.737245767604
ANXA7	139.202096708457	135.073017876984	141.770722881349	135.584987505854	133.468809996355	133.374737870854
SORT1	154.974095416857	133.175683620453	140.690209090761	138.026150679652	123.326268663715	128.121353681444
PI4KB	123.244949318623	129.947849796833	135.922556699175	144.441447938938	144.284325809989	140.367822321585
CCDC9B	150.71170049353	136.27052584415	163.097781301926	123.574766276965	125.132257125628	118.598734953603
NDUFV1	129.068983465376	126.614225807483	136.097902496198	140.0550966889	148.009147640702	137.099205906882
SLC12A4	123.28543714018	139.374404338391	143.334259255612	135.438204697709	140.869594063535	134.170357239931
TOMM40	148.602371043104	121.008196972038	151.923212210246	125.683364516526	140.147757509816	128.836268604976
IFIT5	104.890508498631	153.880764599184	105.901437417042	148.166701827387	140.115505359334	162.536589025612
SCYL1	123.8182474213	122.246367806659	138.575406700893	143.96558535389	146.537822607284	140.189373736177
GOLPH3	128.887329473466	145.431128129937	127.290395946963	140.624580137578	130.828556945136	141.129171688064
LYPLA2	150.35493089818	139.150199815826	158.918561952362	115.584077305477	126.993514754987	121.479589630229
IGSF8	112.703095358489	121.501106473773	138.390583803583	149.338544955266	150.772698984665	139.458276261743
IQGAP3	158.002389767252	135.099370392316	166.397307203483	120.942780022172	121.20041561271	110.054795661513
ZFP36	121.787162852737	174.238922980102	158.458466853021	115.667157484505	127.050159657777	114.137648812954
NR2F6	124.859472000001	120.284680099261	136.501548583872	138.29152729251	152.628190913907	138.322598101693
CIRBP	122.610347952577	144.503295284149	131.395015831094	131.019324094565	135.61759240911	145.35476840479
PLD3	101.065762239661	130.11345145727	115.731026675304	150.864294795366	162.366635167696	149.499272152589
NOC2L	150.344382013578	117.189110256533	156.611282635293	130.160992907633	133.248675270338	121.514359370853
HUWE1	138.791097436411	125.442336017291	141.449985396995	139.947476744632	134.776346145143	128.492394366581
CCND3	120.694261588833	137.634540670701	130.896792744524	139.339100561205	144.381553320317	135.402881506335
COX4I1	141.242283668532	130.212891226706	147.02422263905	125.992804825907	138.411855429556	125.369963718921
FAT1	135.070247607073	142.719918114865	141.06871700281	135.079161283478	127.229563689652	126.23462819414
NDUFB11	128.942206498168	125.941879815094	130.839042562416	138.433773413562	141.474147766176	141.735242419721
SERBP1	161.357335767902	142.239660497871	143.925129378302	125.336276409405	106.174597152636	128.120805306536
TCF3	139.828917908422	130.593875365899	137.489324131155	133.480480269516	134.836257394319	130.916089845248
WSB2	172.917024409014	117.860574340108	149.897346916496	123.008081956618	122.219778976532	119.082382809456
CSE1L	175.793648322423	144.506300337539	147.300728273806	117.443900419061	98.2033243818121	121.570036564742
ERAL1	134.233358805351	121.907800418838	132.301970211292	142.795536686027	142.435557383996	130.160416103592
SRSF7	136.866456824921	140.181945260476	144.420825805945	133.202435933528	125.010205270897	123.857980462207
SBF1	129.004151380279	120.348552768258	142.014060114446	143.539752354445	137.763813826939	130.663763495998
NUAK2	106.810910136357	154.765658948443	133.953419219843	127.258928091398	148.894038814939	131.452131034818
TOB1	106.029019300913	159.706306474816	119.251010004579	138.522746003426	137.3237125726	142.238812080077
RHEB	154.315063564018	140.440518856762	153.362329651795	118.654172983493	109.947904229419	126.184215404504
UBE2D2	142.506932806301	131.115690966642	138.193858045077	123.682627389739	126.651167705785	140.686889557224
OGA	130.054914773784	146.048526646691	130.470337232035	135.533944775829	120.274121312395	138.797682401179
DCAF7	148.35837278102	139.303343773948	143.964972478662	126.092481275559	120.622359846655	122.489459834667
PLSCR1	105.964167802213	149.872626766328	112.321545791097	141.931169038365	141.071168639156	149.643229082924
WASF2	142.300605345808	128.490766209718	146.534610678441	125.245792755367	130.126613971409	127.030273595813
RPL21	185.603780934284	118.515633575714	148.746869855921	113.499654219381	105.590704092979	127.617530699835
GSTK1	120.515378260361	131.901357472601	133.446120619376	133.729539266197	143.228657675618	136.337155180147
PSME2	115.756152176327	151.136508722527	126.773080600855	130.948229309873	142.660180377979	131.25616739055
PUF60	121.020342493585	119.230160120221	135.028727552087	145.293609873681	148.681458420835	128.62249161061
ABCD1	113.576006367495	120.250977471046	141.110735168475	139.403656803314	147.603050675128	135.151377717178
STAU1	143.502997948609	128.839546241545	131.395015831094	134.359765640981	125.928158045454	132.382216464162
SF3B3	145.712699582995	132.907637341151	147.085394160873	128.361477342514	123.463517403286	118.386567543374
C19orf24	148.127098185136	118.250515392245	137.206833676793	128.310988667074	135.937395010149	127.799488055303
ICMT	143.660443411814	120.930822337495	143.223243325462	134.143496550804	119.25385803019	133.989012376415
ZNF428	114.020543348199	128.704561161814	136.131940971983	138.78392252991	144.303415488607	132.855240139773
UBR4	124.125748658968	125.280449801682	134.606006491526	139.894303813686	139.045364796557	131.230017541925
TMEM147	139.67468600642	118.173660507746	140.508334734493	132.618761934314	137.018722075635	126.104929759563
KIF20A	159.689523297425	118.609277758766	154.234776036196	125.532997271717	118.781897371499	116.169096471349
RNF26	148.442918916543	115.781785080221	150.489017055204	124.613703350995	134.568533433256	118.978775851913
DEGS1	132.206653455429	139.571477639347	138.134561374717	133.897577870557	117.789597308015	130.984092718433
SLC25A3	153.026422414525	130.125694915007	147.051346404494	122.130836284963	120.139869932309	119.760547212486
MRPS16	149.399750651827	131.662461988188	131.018795313325	126.875030108097	122.089376482477	131.100762382979
CYFIP1	130.386268102325	120.348302605765	132.051107709644	141.383044072205	133.844300310202	134.052212473212
PDZD11	134.587695039772	144.515290245159	137.33750398426	121.991481309044	127.905169562991	125.422346375242
GCN1	125.292634607874	116.280936238337	139.642931678789	141.266556187867	138.376690757703	130.401895671292
EWSR1	130.755916027233	132.558560705195	134.245343503588	131.724976951024	131.363271632622	129.87365980838
CANT1	128.585109943453	127.050236317333	133.742947577454	136.457398296062	132.927717087874	131.148443049306
CDK11B	123.864915712616	119.645499319717	131.319674652292	139.493492470215	132.030468855716	143.360549129618
PPARD	122.444644428451	98.6118528110626	131.188651659944	148.046438234593	151.572207436091	137.658741959665
EXT2	132.037041345139	130.030387726401	132.985874895262	130.722958955174	136.392065415125	127.330313385387
CUL4B	145.006698848984	145.972469021533	124.985047059929	126.982409986388	111.54557167303	134.66445008152
DDRGK1	113.735483560263	131.045106170466	124.653131831027	140.773590645787	151.350989445419	127.595187957906
SLC16A3	122.167486051897	119.361007559166	134.038984465383	134.802484877093	145.990328844248	132.454075422364
RPL31	162.032709035954	130.417186501792	138.406077805159	117.171149491774	116.610292566569	123.592158020975
CLPP	136.284826231081	116.302720704949	125.280936955723	134.465700968949	141.887792135654	133.503811914806
UBAP2L	128.648135173665	125.779452109305	135.265240874234	134.295712289705	136.072109165562	127.509807874152
TIMM8B	141.486877244255	137.340369553908	121.253033477065	128.268620893853	123.023793778586	135.99263045303
CENPF	162.89773035001	147.050464758927	143.444242261457	116.416694292947	102.07392659521	114.843568399453
FOSL2	138.725526050749	135.558230345621	150.984017073483	119.221166516542	123.428814572563	118.555863736204
HNRNPA0	130.773102390375	122.458484169836	131.575710329143	134.728101230546	134.296843768673	132.284309834013
SCAND1	107.296677781765	118.536656573893	124.548782541298	136.531956542138	158.454488453876	140.654431416854
GSTO1	149.701535192669	130.905130771946	140.952429756124	109.564603753285	119.897892282492	134.386646364054
DTYMK	157.621711057529	131.326725396011	155.250904058282	113.435519434892	114.762087722915	112.085535525717
HADHA	143.345650040868	135.958137034427	138.316851328696	119.922703799791	121.530891189463	125.24568101384
ZNF703	104.479552806928	153.908222221132	114.092775764952	131.828364587608	137.66990861393	142.258934914553
NOL6	134.7159920361	122.672096608302	144.387682482865	128.403664528605	129.762883004749	123.919422365721
EIF4A3	126.222359935093	130.469318894101	138.087775848261	129.70881463637	133.642814535483	125.367908428966
IRS1	110.105509925893	109.940493037328	123.434481866848	156.119231083393	143.613189385595	139.825382344136
COL5A1	132.325206940997	94.5941257135195	157.852516114181	137.202569977454	131.926787438092	128.859297699373
NADK	117.348289310522	138.711538051326	127.007318713575	132.276609346057	138.357913044984	128.97181508342
NDUFS2	133.141623554184	133.598760831082	139.153715508382	129.996707485644	127.062948059937	118.647350023485
LSM7	138.152446706008	118.24211538842	135.728420357915	124.498834366496	143.315799692323	121.343483910571
NR2F2	107.052321725346	147.392922061719	111.275853320342	137.188766773548	139.993144525326	136.516503351988
PLPPR2	104.069905774031	104.960783047781	107.267791720344	153.636308871715	159.964438658051	146.372134416139
AIFM1	121.489663654811	122.027111220801	119.471693160396	139.342924185733	133.077345754733	140.683281810032
PRRC2B	118.431073518258	119.668128345548	127.534823275605	142.860964997244	139.77132928544	127.785652305773
TNRC18	115.516943777379	137.201836957804	123.075700479396	133.35758819913	135.963118796962	130.76616093035
RPS7P1	147.150978589403	128.416371225147	166.209079854718	122.503841706957	103.653356841279	107.515894461977
B3GNT9	113.907337306	125.744101484764	127.65631637481	139.848403457034	135.439432431527	132.099162943808
HERC6	87.3969604732617	144.724635754899	108.690646618782	150.395649225944	140.086931119988	143.01789279224
MKNK2	123.90367485432	126.887122440179	131.822848673295	123.490336172707	133.99703401873	133.808145968487
STUB1	130.842770964077	119.358107287658	143.649473266119	125.532631215256	132.870112990031	121.532468399042
TRIM25	127.432401547038	133.488945377496	129.05781367601	135.721091497254	123.988855634938	123.95414441064
AMFR	123.14784047461	125.918042714589	131.714489645203	131.787322953246	128.180689878847	131.95940275305
HS6ST1	110.044796552382	135.127592688633	124.745300103576	140.185230664021	133.932913114399	128.596790422667
MAGED2	109.227972115375	119.304395432644	123.43980738962	135.330330900765	138.922802342046	145.90181784249
PIN1	133.836421784859	114.132941162192	141.055568417363	124.875598132356	137.127698804249	120.755609225573
TOMM20	136.650384589725	132.99254192973	119.672592058473	127.757916080611	114.632670886138	139.269917031468
CCT2	156.870239688479	123.156244505	144.042014115624	118.509767395827	113.969733949001	114.135596049389
HNRNPH2	125.983282137473	141.30851862666	135.473403636918	124.207380431627	115.477481943507	127.91768044478
PSMD1	140.461891080009	117.56525142398	140.742376702827	122.543888729418	117.93225820602	131.107879254904
SLBP	146.479286053901	143.040750753926	138.139873504556	117.356356362903	104.951102945214	120.373005032999
NR2F1	93.2102200000936	122.517032238485	97.7086719485747	155.954050162407	156.596506384482	143.618361253763
YIF1A	111.707519810465	109.757557522425	118.976246402333	143.505463441529	149.116217390829	136.455863144453
MICALL1	119.903170237803	116.604495246861	126.727498512698	135.222415026734	139.649427568694	131.353993161879
CHD3	126.64424504292	112.027910682167	126.116593387378	139.392509940179	133.178896206344	131.901518474292
ESRRA	109.889041081849	119.90761585751	125.237229610627	134.870243291237	143.436045964358	135.603152426864
FN1	112.886231035011	111.801078049118	124.421176989121	148.418382114502	141.098397528345	130.269091361221
PML	105.905057052035	123.015695369764	124.159310210942	139.866243007449	145.496946582574	130.21165375206
COX6A1	109.800156217858	120.543360667225	128.853147965314	137.317485609021	154.629983149686	116.188666736927
PSMB2	143.06073283849	127.351206917569	132.670168782584	119.766479292279	123.606345885077	120.566589519812
HNRNPDL	131.862486213588	140.262677903423	125.012423754566	120.978720039313	113.122941511081	135.718471851136
ATAD3A	132.081236996938	112.895869506751	136.318582732553	125.268495536121	133.953822672592	126.341836859202
SLC16A2	188.726025582703	94.9057737422686	171.506352763806	106.537397631367	103.476684823206	101.654633699735
GADD45GIP1	135.025616159148	112.218339425692	137.441251127475	119.975216076642	129.065102915102	132.798087068152
COPRS	134.162897741901	126.39083714851	141.304695796009	120.342840612965	121.250550472819	122.174799163472
ANP32B	156.024846155245	135.694986937658	132.815502488728	112.585493065818	104.683843243975	123.748489897988
TCF19	144.871513857887	119.012524957874	153.603670287566	114.014653964121	117.027317402039	116.950073111917
IARS2	151.864392376664	126.899994496236	136.663435433446	120.444953611042	109.671677146108	119.884428249692
AHCY	150.813878552338	115.684160069153	150.628492724706	117.809516158865	122.449115828921	107.805330304178
SBDS	135.574413987068	142.470107840018	128.360488906589	128.835687526684	107.034790428399	122.300721312516
ADPRHL2	117.128115605277	117.804324264857	126.195932470871	140.388942775685	136.444781047841	126.270941130921
HSPA4	145.035959839862	123.788481794989	132.134479339556	125.166451889604	116.896035935693	121.029756796467
GLB1	116.174767089369	132.875450445896	121.158007264969	129.671827423541	134.96999511773	128.940744666128
ACOT7	147.63532525005	112.79777456679	144.521772989778	118.387747755116	122.162078150625	118.154570463373
KAT2A	106.996296544018	116.825433550507	121.947403920713	132.336708579695	150.536479498953	134.97400260382
MEA1	122.206328927147	128.665243390731	135.096897284738	123.614287102379	132.366858812488	121.650143123031
PTTG1	171.054788822257	135.995995811411	141.642913240673	96.6822258790086	104.56728278676	113.488692751375
BIRC5	167.560702305113	141.975968003951	159.602753174651	99.1395270341448	93.6860549308311	100.30994374624
RPA1	139.88584263416	129.972260547932	145.558498965109	117.047631777547	119.067782425425	110.048729909281
NMT1	120.4164980607	119.621168675731	128.104722287266	135.528365627218	132.941298151405	124.629401088713
CMPK2	72.8129243096241	126.836000302149	95.5988841355941	158.896196356304	161.193550894858	145.867521895463
PIEZO1	144.536191041376	114.376316963094	150.804056426761	120.498713678279	123.248100346545	107.729962289029
AHCYL1	129.788242473696	119.528198238042	123.968229291844	131.677124048401	125.699401704448	130.083232507257
CERS2	130.055004400604	123.712659760163	130.885732823997	125.208257491186	128.557878420217	120.180601980353
SERF2	97.6505191410926	113.312679151554	114.208325996648	141.029375175096	159.976435890973	131.562056408922
EPHB4	108.713599717484	126.546834924554	122.2678096032	134.534471342514	137.650993706721	127.700870816907
GPS1	118.936845948661	116.580092055732	132.312966388485	126.363320631925	140.614573271943	121.921018504993
TMEM8A	116.928354538072	121.497998533877	133.670126291853	131.401692139012	134.61334228051	118.459817498835
RDX	118.382362488134	136.806738679337	103.168506801713	136.788170382215	118.088481708143	143.126578387803
UHRF1	153.920342208826	121.746602133574	158.746631371445	115.76449992716	106.070927846323	99.6254146231064
SPTAN1	120.902820217296	121.025876369661	133.126879183389	129.775772732799	129.597070068275	121.085653329664
IDH3B	130.251646899417	113.311233265054	124.177759410298	123.902320548957	134.966966764777	128.518488893502
CAPZA1	149.611930160873	145.517825020263	126.686429307365	115.894386093228	98.6354822583504	118.683112689471
TMEM248	126.097592206686	133.671845492368	124.161314605631	122.856761013624	120.851944652153	127.267549962144
HMGB1P6	144.390508603097	148.156410793399	151.328005848815	100.547472716136	91.3846254089877	118.999790310083
AP1B1	132.120338557894	118.417224826895	135.168150491919	126.277628567146	124.40098595842	117.820726072852
SHCBP1	153.611592621127	124.228779484273	139.8521518579	115.99742648637	103.698619734545	116.411599814566
RCC1L	123.369896912013	119.081353300875	130.455585307993	125.667098364786	131.143002071855	123.765564221766
SON	121.652198818161	131.276874680327	123.075592569393	128.320182228726	123.909004692114	124.974265891951
IGF1R	117.055493775225	108.579009996096	128.746568843896	135.666462922727	131.023304832856	131.580909354192
NLGN2	91.4325665974063	113.344090970646	109.42482219303	146.35682240125	146.124206017797	144.069294554921
GNS	132.926458892426	131.119232274818	122.863958151418	126.172210143758	117.70642235206	119.840020976037
EIF2S2	140.039503628164	124.814072598295	136.540001390746	114.245741586651	109.726129524033	124.756349547403
IFIT2	67.2158635294813	153.456973562075	84.2004636927862	150.202700225922	135.092849731456	159.950787504793
PJA2	125.555329609432	142.306580384246	118.172400666953	125.882138514287	111.87781730892	125.873323991048
CKS1B	145.29199295261	113.889784525576	148.142541373296	103.848284007358	122.822331642994	113.99837250924
SMPD4	120.93902566335	114.731224673449	133.728947637721	124.699341655604	133.435373979192	119.299284601959
PTPN23	116.18983511219	115.814663658494	124.738488528499	130.921121875419	137.916703972737	120.471804903373
DMWD	109.125699987064	119.118671787296	127.958030616707	130.600538515797	134.836863071847	124.240021266581
SLC38A10	110.602416815242	125.806757641988	123.663893852438	126.612429541608	135.570077539784	123.42773175932
IRF2BP1	111.128501203745	122.515146999635	118.583489326503	131.806090285329	134.708153871511	126.8830994007
SYPL1	128.675983143368	151.691801839057	107.777652072581	118.131146743095	110.698439579701	127.9689832936
NOMO1	127.200095372402	120.83071099671	119.946781937579	126.534000893398	131.473443130738	118.276339979741
IGFBP4	51.0467141360005	142.178235660064	92.9321111969014	146.750402471684	159.788893267575	151.38170532162
PNPLA2	113.08695334697	122.576004037238	122.813139959743	127.605569765011	138.323532765421	119.206452387181
TMEM115	110.681831453073	114.993076003903	121.28770692101	126.986428699421	146.511046443666	123.069611901997
UAP1	150.681442525925	106.019624908989	145.654643676599	115.761179181917	109.740906894309	114.917839500233
UBE2E3	135.331624486782	120.677845039191	128.787445722102	117.704301030245	118.152856003703	121.66728421521
DHCR7	158.238120633559	102.438904670594	148.135246213421	113.099674510703	114.362586509421	105.893887433455
NAT14	111.777993800094	117.418634505547	125.745576870257	125.43660569162	137.946292901949	123.221541806104
HOMER3	130.729059101813	116.171849355436	140.610329624041	119.140301418685	118.418336472744	116.407477785396
CLU	87.2218712599162	144.784226843759	115.705465875447	130.346702399805	136.025050159397	127.303315496391
SRP72	138.005079809152	125.60077856877	126.242270112228	121.0342730298	109.410384434692	120.754460386639
SAMD11	96.744361775229	135.468682589721	117.012844151071	128.355561462042	137.601710418629	125.524499758818
ERI3	125.804697805387	112.313148456783	136.443226493187	124.186823218192	123.251243163123	118.545043048833
KIF5B	139.052490592753	134.331447928863	116.303704671321	121.043811900343	103.313512062354	126.499121279259
SLC6A8	112.512434179848	146.120005712829	125.898316369263	115.437691000688	122.09591486143	118.344222212948
RNF10	124.003452696533	120.623519515529	126.660260565992	115.684506539375	130.647322178735	122.71384590673
MEIS2	113.20029385427	153.206404872527	105.646557459304	121.505477373728	119.46130716372	126.42839426925
STRN4	113.99588634671	114.34094779978	121.748031944006	130.584189334271	134.034095870317	124.513079786598
NCBP2-AS2	121.323147084969	124.061451372002	132.253806784239	107.830534153822	132.398204568577	120.754460386639
LAMTOR1	128.710953733191	112.403682890631	132.340984267603	120.962334073496	122.792555036732	121.359423337304
PPT1	129.012251903539	126.105514615441	131.808207704777	113.952314815857	120.48943489837	116.797622013326
DDX56	118.696044646707	111.85323551033	124.935083882663	127.617988234547	132.445843716384	122.150640276835
RETREG2	115.913294854914	112.031527387522	120.793800807985	134.902432241897	130.768350623108	123.097067570949
RRBP1	129.245652878855	128.462856670889	134.369286963088	113.350773429426	117.718383235682	113.897692070714
RHEBP2	129.163655465335	122.532525034671	139.27871678096	125.43328139995	116.199066000813	104.426357264793
BTN2A1	96.010515700978	123.823827300562	113.595796628203	133.479834872146	134.655471073486	135.223340489338
SRSF2	136.818791165132	154.362847098247	124.90583540059	100.972852768074	105.008090001077	114.700988525721
UBL4A	126.425754159849	106.530870019773	123.901003521336	122.665857037368	135.79664458991	121.31661042871
HNRNPD	135.376064041313	134.533503284541	130.548034637512	115.875207608503	97.497878534041	122.718488670239
KLHL21	118.957249023969	120.790846035416	128.938856282882	125.901344974877	123.865776974718	117.960240380036
WDR82	119.175996470626	120.271978340321	121.803133781252	127.877535259943	124.558479459361	122.68041783506
DEK	141.793472277461	154.361709217969	117.565547299457	113.492811686779	79.7513930597265	129.19522160677
GJA1	127.198681709582	110.603367029138	135.129359966933	125.774813976894	111.843132118345	125.046143962642
SLC10A3	140.746594180865	110.054701451215	128.997509979259	112.000667956381	128.62860765862	114.968732656731
CENPW	160.816120577108	116.689636190822	160.979553986775	96.4755439201633	93.0734946352205	107.306039105187
CCNA2	147.776406183561	125.836898151143	137.405938642524	114.187042682535	99.9568017408584	109.984432474136
TSPAN15	132.062721584582	98.3089234044399	140.035504400486	122.286443585028	126.495364678863	115.93821105711
RAF1	121.086399195362	116.688179128676	124.412510210913	125.292879254255	122.719901135929	123.854731013982
SDF2L1	154.546260019656	117.738258814024	160.208663524719	96.395988904988	112.780409827904	92.0957584892838
CDK2AP2	114.004098390095	112.15458457854	118.314085577479	125.242153563706	130.320666325996	133.561657080014
HSPBP1	123.914399340622	104.881938982895	132.186185449346	130.442649178472	129.293600135066	112.511242515672
TPD52L2	126.593557444995	112.086149096285	132.514700669877	124.334103249661	117.571108315178	119.516515213745
TMED10	121.659749302454	126.845820410932	118.715159056079	124.803961040418	116.645347232628	123.205078651002
EPRS	133.981659204332	116.208661273915	119.967265830372	123.402952471779	109.496451943822	128.804789857026
TMEM50A	114.586332451379	136.259042501898	115.673852646612	120.051578140976	114.996615019512	129.891029541636
PIP5K1A	112.859987775246	121.875088730137	112.554842423306	127.046678132723	125.679383644376	130.947218936895
NT5DC2	145.00063571545	80.8999344620053	150.635099734313	124.183321667339	119.778554124666	110.099871026894
HAX1	123.067695122229	109.170509543651	125.114882823854	120.674872820381	122.716030979337	129.605727006849
RTCB	127.664010004615	110.00267882106	133.712702677505	122.035897411605	120.967071469522	114.76980920554
PDE1C	129.403895442473	142.637463086712	126.784164034692	115.496586352762	103.788252330389	110.910831103396
AGTRAP	101.102414967886	118.575435837172	118.49833871256	129.831542264377	144.696894479522	114.999299139179
SYT11	102.155421158703	122.090353535586	99.4489757225421	141.750524769696	126.833059669221	135.392481996867
ADAM15	115.380911080074	118.241924080734	126.884798094486	122.170546348095	129.13982593839	115.47755298524
PREP	98.8689318544401	131.113532659978	105.68881390348	134.112017262921	132.071020404598	124.591623653554
OTUB1	116.45009920285	120.645353802707	122.185545081314	117.999084539697	130.007829879935	119.13709367339
SCAP	114.518404661901	114.949891071627	123.32707999194	128.391451236477	127.603441958042	117.438913543792
ACIN1	105.470733079123	114.185982614886	115.096841529323	133.153426380714	129.545017750253	128.612922997912
SNRPA	131.493788290726	115.724376190767	132.675018103062	111.364052554444	121.286420377953	112.989910558231
UROD	128.701934946494	108.481965392706	134.828998363131	115.802066143209	128.785506911682	108.558772630049
TM9SF4	103.995949977397	120.465116528671	111.910214776179	131.105520583888	135.017392574574	122.605844561903
NELFE	120.324763335051	113.859505024025	124.387925983537	120.942596974392	128.993818433135	116.370673965548
ZFP36L2	123.548717802599	119.639195045658	114.188525662737	123.796495880813	125.106099944897	118.079503625463
ATRAID	112.739940041011	119.967005464176	111.02520901825	125.598292389005	136.935928576046	117.925752631862
SKI	119.411758770593	125.932949174389	121.540389643762	122.205991977407	114.801935670041	119.93705354881
STC1	90.9890706405408	159.156162143239	93.3604499084277	126.917353687723	122.134195584335	130.975824924695
NID1	126.896636049046	130.754042589397	137.176038014659	111.379927555873	110.193324809069	106.067436811483
RRP36	121.78455349313	124.607299007804	125.454915657899	111.605728892159	121.244478668928	117.7683532514
MRPS21	120.186435697746	132.612897295292	109.055461037142	112.464777975944	130.550688790339	117.481487571136
MBD3	111.297749170734	104.722391637488	123.606783535179	130.39647428846	132.489561638693	118.940684020968
B4GAT1	112.095824960812	117.156405122655	112.877957615516	124.00506387325	129.049910205935	125.376759501909
RBMX	129.782456112208	128.30860925704	120.404477274668	118.699762652133	104.724347492203	118.484434340667
PARP1	133.411884292594	117.916132081704	131.523313377589	114.942775054937	110.590722792872	111.937005383788
ARF3	123.390879649741	120.844479271589	123.672078075328	119.696963356215	117.11386789642	115.43331221655
POLR2C	126.497856442235	113.247873160793	129.594170436455	117.407400708996	115.731259503698	117.066798792355
SAMHD1	105.723167743789	124.970889738358	116.051401070604	126.619733918762	122.282720289676	123.391632657736
SEC24C	115.211558857444	111.52251329601	124.432875879737	121.972313271232	126.985315753459	117.356136957525
TXNIP	50.8226846695729	131.93872087495	75.9735043260618	125.956723602146	160.200884335009	172.444755911856
RAD23B	130.017534478181	119.681921034553	116.903127844523	121.424741495021	109.222867731925	119.891449094074
TAF15	135.982685158979	120.030937922238	129.638338516717	110.937334486699	105.602020754586	114.884354406547
DDX39B	112.190580518682	132.012155103066	123.725462316763	116.916101866749	115.244288230803	116.554080459228
RPS7	149.423665043841	124.240128600535	135.254038502352	95.5463577907835	103.04185528676	108.537699135286
OASL	68.019182508616	134.546014513217	98.6303218066789	130.574244748784	148.258917660092	135.874630775411
TARS	123.116578181043	109.078844188071	115.952999280116	123.0264070247	116.884395369345	127.782999122953
CDH2	106.21841527289	110.069988328665	106.283968361152	138.579444650321	131.349600207119	123.072182361491
SUN2	122.04040078046	107.036355244004	134.25010863926	123.885269578826	118.186752289315	110.074939696592
CXXC5	92.3423637903436	132.491979774107	102.53723198034	129.609661862857	131.828472128254	126.372658563912
UCKL1	99.9829999351768	113.856169904303	117.611744698059	130.454747863189	137.756935809316	115.269623681591
DBI	128.453722843046	109.857052772125	126.105698733071	117.786848339205	110.192761974905	122.268834777645
SART1	116.525157602314	107.729056140507	122.550243773068	120.311982848911	125.683739338982	120.854290583501
TPT1	139.301304724613	120.780943897905	114.457730120029	116.559891735208	106.202943611067	116.265035374974
DHX30	113.738100382852	111.266621389954	121.384290193137	127.85691954565	124.386646242677	114.641618373579
ATP6V1E1	125.839714741471	126.014429685831	113.395698593958	118.497543564611	114.850138236729	114.039704264647
CORO1C	150.080977025415	115.990817552165	135.418133278464	109.60325010677	98.2700042936113	103.226110848447
PLK1	133.36880240269	105.364866446925	132.388759648304	113.244440079947	120.430404538657	107.480845090412
MED16	109.969935603696	109.926254748816	112.535380683382	129.718632458529	128.816924145366	121.005653937996
PRPS1	140.651362902022	109.057472113484	137.055571221454	108.647052835796	107.03302646952	108.686220104036
CSNK1D	105.00728032413	110.536333772535	113.564197282172	129.015747661264	131.744807952225	121.060308948119
UBXN6	105.084532590181	111.752196895041	119.563237154361	128.178447850729	129.333731902196	116.174798333665
UTP3	118.421750550122	114.907490915292	122.077568977659	114.23311735337	112.10715484883	127.408758279209
ABHD17A	107.832394549016	111.614575662792	118.017937333874	122.202781251903	127.3180764842	122.081761409466
SEC61B	129.66411344706	109.633379160127	116.378442593255	104.734742270471	118.971322284228	129.402279816813
UNC93B1	91.8181647111621	127.116349123802	109.100822051411	124.907261276744	135.143207422319	119.676898036098
CST3	92.8122075200009	116.053932432887	112.79702035622	123.700266824528	138.731126346918	123.133316862244
ACP2	109.155574142711	124.770620419397	122.645405132813	113.373994171966	126.815033034657	109.563289261304
CDCA5	132.065268534829	118.312354456175	131.160680771014	106.864331591502	110.797030206793	107.015271364548
RHOBTB3	148.233693828644	128.84434422303	143.756530396434	95.1887755494971	91.1180215936448	98.2705776940806
METRN	102.50318964323	123.027337752726	107.621486422868	123.281428624382	125.386347230675	123.559730583124
ARL8A	94.9269160457731	110.998393218979	107.111886323069	125.726562473932	133.900276840745	131.900555641568
DGCR2	99.9738988228377	115.570698172349	119.837880629537	123.325823812038	130.488190023368	114.752191397681
ZNF316	98.8255952555508	111.51972241387	110.569889419042	126.501969377311	126.046257484014	130.29967615503
KIF18B	118.881372145651	114.17384697694	119.229333377131	119.145612823476	122.917342308353	109.283999100708
TAB2	118.563348291981	126.910407717047	114.735614489448	117.806812400389	109.160940997952	115.960972178337
RND3	115.305093649639	131.217103755446	115.016338287319	118.840374857624	101.899666421759	120.827209317553
TOMM34	117.703163271	114.22395332568	124.767915129623	121.584275063182	119.182515268903	105.415848227461
PDLIM4	105.620408463785	136.603245612815	120.363103474348	111.430839996603	118.666116144638	110.148969960478
TBCB	127.456331283104	105.6192453259	120.965585831272	119.696588778615	118.543431008356	110.420765394939
GNA12	135.692357317844	109.165340485434	137.621250241391	107.817479609736	110.865309759622	100.921852816616
IRF3	102.43835503163	115.844235102505	113.109151740737	129.506307412927	118.77666754123	122.333946773443
GMPR	84.2046237580653	136.54650883629	104.904085219987	121.988397772706	136.434449018381	117.68479054862
IGSF3	122.69397568438	102.818938451697	128.518530349387	118.836643860324	115.765891477045	112.871648943796
SNX8	118.929205807935	105.353697729131	120.44732786734	123.722615571009	121.92490962174	109.40911233635
NEDD9	137.596628727523	102.973388071155	140.895437383126	112.934169034801	101.470612974269	102.823520040631
FBLN1	88.9264527782576	144.516054234439	115.504966559002	116.040686559755	123.606860732174	110.022300067379
CD164	107.643356140495	126.21471506107	103.168609432741	123.233374413788	105.463308919551	132.597997359542
TMEM165	121.499018290022	128.909370940404	115.970788990454	106.759450041284	103.588865769061	121.569451455722
PMP22	106.941440229051	139.646006184764	115.327468892097	115.97248556057	106.36885897889	113.536177000399
SDHB	134.769960147849	106.524841939897	123.176156189344	108.645197091855	114.249340783454	109.920764114569
ECT2	140.720454664122	136.12699304551	116.508837459978	105.871284247563	83.1636268217592	114.422434352417
ATP5PB	149.451522454982	120.75115572707	130.11330270002	95.9292507962435	100.04329736786	100.012236931106
NPTN	119.410547249505	109.205123772783	120.445431178503	113.182897229254	118.986910769853	114.933542250571
FJX1	117.057029076246	111.302271348747	144.373625558084	111.231749084942	107.285837152052	103.770618757636
CDCA4	147.546664959174	110.320496438986	151.420599222781	93.8505875669833	103.32065640535	87.9356297515831
CSRP1	102.140203177904	131.132624546787	103.124330122136	122.372724386472	117.303756196555	117.502423710433
HSPA1B	116.245357098137	125.241134094793	123.420625739005	108.95474737126	113.694709560494	105.818793664412
LAMTOR4	120.569577434299	111.439234826798	124.472344542473	113.526792760456	114.107328278085	108.915761212684
SEMA6B	105.339331177789	121.734695192279	110.845931306286	120.492613433437	118.607543843641	115.57614127849
IK	118.310066728792	116.99142716597	114.549500980954	110.505137669725	112.524883921464	119.638649940448
SRF	136.280656924894	115.666546932473	129.33121977092	114.193770040972	101.395345550447	95.6021331749043
DYNC1H1	126.977083269284	103.913791101307	125.06985686864	117.206638437473	113.121178345484	105.987926668072
REEP5	117.935133669032	124.76038912621	113.254427357014	108.621583974208	113.606760542084	114.054319282115
TNPO2	109.396662299503	112.315538409151	116.384317621908	118.596103506318	120.9640936091	114.337930161229
TRIP12	123.384816928983	119.067076602619	116.892945638525	113.883887064404	107.049094005009	111.670799464458
SDCBP	130.681064481123	125.614605747328	118.580014287082	108.002117529424	96.3279931098957	112.069114455213
MEX3D	114.794046143159	105.155185120663	116.734098275204	122.279578381178	110.505100879176	120.491950690146
MAP4K4	137.286178542565	109.141312856656	120.969978624865	112.236074426779	102.887852391103	106.761449160954
CCNB2	141.736600380865	120.357156134149	128.158223224045	103.625209223734	97.5609240696725	97.477600951043
RAPGEF1	109.951051325108	109.770510080136	118.672105129369	117.684197996121	119.065253930252	112.128756169236
NHP2	126.464315875763	104.458793166221	128.262419427174	115.872479126794	108.618750893658	102.617648071211
KIF1C	128.292864940234	92.3862521876156	121.961527515016	117.298638946681	116.189725990685	109.819004008968
SPAG5	131.789263967545	111.979484601063	127.793178774321	105.430043974773	107.542911205128	101.202669110364
LRRC75A-AS1	134.502394377549	95.5865710783413	123.879738256291	111.966105366642	108.583643148699	110.266642823651
SF3B2	114.179387505463	105.572781697699	121.803649182883	111.264059173354	118.467372564593	112.877400666951
CHST3	128.765286473229	128.608808589931	134.524366279869	98.1077644410686	97.3451500328384	96.2206883129633
RHOT2	104.355434334674	104.891320583497	119.916363501049	116.783317275725	125.0951205719	112.248009726808
SYDE1	113.87929119415	105.656384305947	120.028435646967	117.634315678253	116.079483248192	109.460783451679
VAMP3	118.957675399277	115.848932760052	113.780466607361	109.419782999125	110.721082379585	113.506910070428
SKIV2L	105.028728995006	98.5784822822422	109.271542365913	120.551360460954	130.610097422607	117.525661877109
C6orf48	103.582752423766	96.7840569250682	106.954521492718	123.101233880986	121.770706167924	129.256218064055
NRDC	125.727447806881	107.75849348713	119.308924754353	110.374483741583	106.960146692735	111.081018767056
POPDC3	119.160808697928	117.966647271308	101.288023899568	114.552687429327	112.757408818549	115.43141687594
PMVK	129.792071453751	95.8677766890576	124.414655615068	107.482141008516	110.814842037413	112.019860407245
NDUFA6	119.947980057628	121.966118909703	119.703086456294	107.992056478959	101.114844107467	109.259650202082
TNPO3	122.813416174082	103.369844589479	125.156843565375	112.04953052324	108.369285175237	108.071694010794
TRA2B	125.389931138416	121.007718742093	111.176103971964	107.366853253235	101.048291065778	112.926010375759
INSIG1	164.010613288769	119.242610663877	156.450065425188	86.4823130287412	73.6970300505863	78.9634920687205
MUL1	96.6952449141929	109.108684384665	114.579903058616	114.138695473481	133.343010874741	110.508614332718
CCAR2	114.985433099848	106.421937595852	114.865064344538	115.218758773971	113.325456218139	112.857474475619
CLUH	116.048887011421	102.714220985585	130.823733153568	111.920806610534	110.024236406567	105.648739373244
DCTN3	120.171955859787	103.005951526472	117.904190676244	111.958143638601	115.563395899757	107.476242647681
POMGNT1	117.063477297129	113.873401774718	120.159236807138	109.167582328404	112.01291203915	103.656515179067
HNRNPR	126.76632769848	115.244975136343	120.824047521954	106.027815368776	97.9086262228435	108.937167037057
MRPL51	138.978950332174	117.210644661264	121.991504059817	97.2015597094561	94.5526982731885	105.653805892069
DHX58	79.5774717091863	108.59315681165	105.444243773899	125.110837218285	135.404141621628	121.087669415911
GPR137	101.768781254876	107.308879189606	118.715119736256	112.14070352237	123.853956181843	111.255529761529
RRP9	111.898114579722	95.0442399508472	119.071528921714	118.473710362986	118.665479752589	111.176349939704
MEGF8	105.16050772909	109.904304902712	116.420698163393	121.969436518823	113.384536244683	107.268774954893
MT-TT	59.7654366606066	85.0639016769614	83.6150100743329	145.261472379791	153.798833438902	146.050849321389
RPS2P46	136.380338909628	86.5915012702542	143.448239253879	107.490199380471	96.5035655725889	102.88893637641
HNRNPU	125.281225835733	115.620921083306	115.14573882	107.916265488121	98.190009635395	110.611525096063
SLC52A2	108.361344008971	99.743437520467	129.217197889143	112.323893803457	116.329719902644	106.668857224556
ERF	104.924271020335	112.535872350783	119.312257167416	107.947569429183	117.30769260508	110.581990557512
SNRPG	140.640225322787	127.34198094259	125.904973386898	82.6533731560445	93.4562974399007	102.166433955656
RFC2	122.994015392855	104.712635184433	137.040663277478	96.3712305564436	113.80872042376	96.8949291393397
PHLDA1	79.1071950946593	138.326919055803	80.4751726654194	122.647740996736	125.997651063911	124.807500789223
PRDX4	108.459643766808	101.37717693854	118.97321811597	104.734742270471	117.848951319283	119.859114814673
HJURP	119.932026859462	119.433572496976	117.5368134286	104.315681009298	102.62718063767	107.342214119146
DLG5	116.65909834322	125.772048957087	124.295002805463	100.507050583254	104.940756378752	98.8946689044818
DDX21	133.71798623275	113.913975102859	117.993771188561	101.983970767995	91.7907170634254	111.563065101155
ZDHHC5	110.138634545516	109.320868297313	110.653529633407	114.16765085602	117.940121994461	108.573701008693
DDX41	110.183804562435	106.442395484663	110.191058249886	114.134014012693	119.723033702108	109.654050363519
MIR647	87.0114445500008	86.3297335471543	98.5462618733209	184.754435183047	105.736697989245	107.940705826589
NOLC1	133.023037982067	109.765797557965	121.399727473162	104.083320990316	98.9772871751907	102.88859265481
TMEM106C	126.531750539857	106.014275158839	121.677456386896	102.700906019076	107.464678256271	105.547481410304
RPL3P4	160.720903093146	126.403636399402	111.204292358231	91.7928878655277	68.2019462954147	110.522167536115
AP2A1	112.274543283971	107.108654609023	118.354668959223	112.633280921971	112.487852596259	105.888535673961
PIP4K2C	111.056741189816	105.592248970328	112.556021442459	113.265640641454	114.169520586974	112.054957477226
IRF2BP2	108.058243302287	122.18353701017	117.765981589512	100.306982636854	112.413862793861	107.942831354932
MANF	129.890353369368	109.383171930389	122.517719335582	101.082600324712	102.119273133682	103.553300467234
DMPK	102.050274671122	111.274272620993	117.072121906334	114.702030717526	115.920993617314	107.440558063299
EIF2AK2	108.840503750322	131.99364414005	95.6533231587285	114.7029327471	94.026358816321	122.990760790016
ATP5F1C	125.791265781085	118.730022694425	110.154892893652	105.414489382403	94.5156020583597	113.03243181681
KIF4A	135.18477832579	117.77748751302	122.670131700241	100.039105333164	93.8735921958231	98.0841160482329
YTHDF2	107.206637735269	109.597750489208	105.619937576589	113.288138708012	114.07640045473	117.775495725118
OSTM1	131.897911813635	112.158836743643	112.41984828666	111.896344329515	92.5027587094053	106.485468534803
CICP14	80.1745277259159	106.957047674347	98.0172189838106	125.894162235451	128.086683547117	127.901411786758
MRPS26	98.0004675677028	105.324399997536	121.718186803605	110.164135264426	124.436780896137	107.127714810583
PRKD2	83.5497332660309	107.703279107696	99.9335577620994	123.801663785748	130.422968453557	121.288445406423
ADGRG1	106.140765096063	95.9584468853862	126.341945006316	115.591829228053	117.474222775611	104.67033757839
CUL1	109.802491844759	109.258272809433	116.211262592439	110.11294531157	106.985235513713	113.292318912719
FAM122B	128.870719569665	122.805696381045	107.049345322881	103.785759744921	98.3216334091878	104.349750211675
CD58	105.799670097814	121.901525950976	94.1799384364211	119.504649893604	106.520117748826	116.775149070428
ABCF3	104.407049269907	101.197314179165	110.879527474905	114.708300774194	119.890429216152	112.601081632082
TRADD	96.6266554722253	104.979524936741	111.688322767218	121.101213076109	114.675094352185	113.310311245038
ALG3	104.829030577946	102.955105015484	116.222381208566	109.254323632993	117.368120340074	111.58723378002
DDX49	101.325557490361	92.4162903008386	116.081352115528	115.529897637309	122.896390817034	112.950368164936
PEF1	113.462611124024	100.238878299171	116.231783200384	114.513264889969	114.430432120708	102.258548183375
TM9SF2	112.06687620536	125.347603122821	108.369965989585	100.272227263758	95.4567972090874	119.05232926626
MEGF6	112.93316627487	78.6952873590528	147.467058540367	110.391702543148	113.468053143139	97.5370272812123
CD24	113.505403933485	128.53560086415	108.357400850053	111.28895560721	90.1339627677132	108.547801881016
ACTR1B	105.344422954496	100.577432846263	108.314563534346	120.006469505462	112.964386670318	113.159107217994
PITPNM1	99.5187494186395	109.316996918398	105.621299746999	117.852351172573	120.245280334066	107.020916972113
CIAO1	107.755180152221	102.401056531985	111.02243213116	113.567732623397	113.251156294687	111.315312421261
SAP30	94.0426723924251	97.6209538292748	93.9673446549646	115.482870541934	129.919540878652	128.159620279519
HGS	109.26855180223	95.4521271301207	120.729319125639	108.225428576829	117.930810699086	107.382940304909
GGT7	90.1210915905606	109.515369031171	101.802342002648	113.94161007808	125.546614896128	117.891989515443
SHMT2	116.686699512279	88.3040963608119	114.665100628128	111.369130498372	119.3169884144	108.338153266254
DYNLL2	97.142534615901	124.184189155437	101.177058479785	114.539898382878	103.787894467776	117.782873767943
LIMK1	123.041393626197	99.2371104466667	123.551673825529	104.700015897039	109.334412964523	97.6225714661399
CHST14	108.614174021378	107.939828229148	115.071740221412	110.116650005195	113.830524103994	101.072990534152
PDLIM7	141.682352187612	83.6548558810871	144.364571512176	96.7536335262129	99.4063614789079	90.7175612411857
MCFD2	120.157279004873	112.664358262837	116.927096170013	101.366770703465	100.806663864569	104.611296528449
AKR7A2	119.33742572757	105.976780367896	113.467453311748	109.141852478954	107.389663893566	100.12806682842
WBP2	104.819862076904	105.917420821698	112.144514345191	107.787833052032	117.754363656929	106.945254252117
ZBTB4	105.372005109632	108.272885624083	102.739491647232	116.475941136656	111.977665008045	110.500127159197
CUL7	94.7829002702923	105.40789806239	102.445154489489	120.820223042541	120.319842622708	111.071826613447
USP19	94.7393847482124	106.079140341876	106.885982167957	118.188748832617	115.220946437307	113.280514799949
DYNC1LI2	103.457917962166	115.004938825398	104.696970816852	116.626817797846	101.002540061191	113.359665616678
CHAF1A	118.632956576507	108.206099630947	125.190505895362	101.525909045345	102.027932918553	98.265824405595
COASY	101.455804723314	89.3797855772381	108.778909435564	115.620133986817	120.311932047913	117.7426303867
ANKRD17	103.741265007408	100.148429665516	102.545288056853	118.288219156503	116.326172974715	112.046907808359
GIGYF1	96.8778572060729	112.472190366572	108.276939458904	106.655983775516	116.010028354742	112.740191537751
ANO8	85.5609625460543	97.9920136668293	98.9619018611377	127.470661803933	125.541441614275	117.321746725413
PIM3	98.9971738073963	102.874634442318	106.568245265691	112.682411152637	114.838479665644	116.526144917736
EIF2S3	119.356712723734	114.960867119876	112.094480671573	99.476077132434	97.786570320881	108.692623721641
MAP3K4	120.85822555948	109.290328340609	118.468625015486	100.817873265879	99.7188254928172	103.127782310976
IER5	119.228671551482	121.862250737789	116.14717015442	95.4605120066049	97.0781205487145	101.963580049159
POLD1	116.203443113545	100.064163332892	125.640489590317	101.811150577624	109.893589560855	98.0646168025643
YWHAB	126.559442184244	117.377798525127	110.310198592599	99.1597694917791	92.7005129743897	105.561459384409
ALAS1	93.5075671189283	100.359303555784	101.758600588434	123.621178899868	116.91954318585	115.455615211773
SNHG6	118.527217702968	97.5472168388571	110.42660512509	106.674573642176	99.6092980677819	117.883063225324
POLDIP3	98.9149280144667	101.88358196158	106.195971699104	113.60243093373	118.412904291806	111.44680151505
NELFCD	114.873159355098	106.334700844199	112.534886534284	104.960524350384	109.004354464686	102.508077452811
SRSF5	106.464628562704	132.648783019867	107.186152544686	101.161043855454	92.2992458755241	110.3928493536
LSM10	108.105128077274	99.3603557403163	114.531484387532	114.71383921757	114.813448027725	98.5843232919378
COG4	107.628030032596	106.188958746758	109.871051683251	109.123659573899	110.622720873434	106.645194969381
TINAGL1	136.687548567848	99.2224264968912	149.533051532831	89.5912027434611	93.6781261967127	81.1341368404015
RECQL4	103.909795600473	104.577076478212	113.590308775606	110.108607569469	118.616805676321	98.8170530447517
CD81	98.5988490762249	101.781510700843	108.755409370611	113.325165982633	115.209542834231	111.398833502548
DST	103.337178928501	110.477139443091	98.5408311731082	117.890589481579	102.077679002643	116.248935681549
POLR2H	95.4378548401789	97.4708243990757	105.500257466416	115.879038193879	119.297402087776	114.900143696897
SRSF9	115.271571839745	101.824813927413	110.338122268419	107.101237027456	103.239542503669	109.228012992082
RER1	110.449951753507	107.247521791979	113.409298499795	101.204441207565	102.794270664017	111.536038698944
PAIP1	126.518557729639	120.466281281238	116.94195157129	90.1190865582382	90.9057594409393	101.552932784559
LAMTOR5	107.464721018762	107.47485064713	113.127367063957	111.409709658119	104.925705066292	101.822762350383
CLIP2	91.6702938252914	105.694867303876	101.631305478104	122.740483203315	118.389193037338	105.288386713796
ABCC1	95.9672099538491	104.396387845921	100.189783688502	116.724065102961	116.124130143978	111.600201457699
CTBP1	104.540002908696	98.195487981596	110.76092232718	113.634396154439	114.792198629081	102.550020465385
NCOA4	107.056003035451	109.585352127109	106.430284948746	107.648045773384	107.989201677975	105.219987339618
VMP1	112.626728110412	121.765851157015	102.820969589052	103.690982771046	88.9899310829702	113.871513839039
RALY	115.999817464769	109.421249804081	118.750453546271	96.1214091391606	104.211539063595	98.3758319623795
PHB	125.385955182701	102.047552707826	125.917370564556	96.9217244580952	96.6742153031865	95.4391688634822
ANKRD52	120.145507863901	97.5410428105306	123.648370906812	101.524922940815	104.09367160445	95.4099527913811
RPS6KA4	127.138340482481	94.5218303297753	122.455875011485	98.4664448708404	103.846584894253	95.5200176471924
VASP	109.603974584505	99.5578699279452	109.684370338314	108.958206045941	107.265127143594	106.73960641532
USF1	88.4020384126721	97.2783122161924	98.4337661405888	118.60947449367	128.073289561595	110.072698104783
PTK7	100.690548716845	104.10524491582	109.52496776169	107.38386737278	112.900270473399	105.911142827376
AL450405.1	105.245910426161	76.7062066960424	92.031952016716	133.99911138832	69.8806158596478	162.181148819226
MINK1	95.5489625197911	105.268502091725	102.029902276416	110.41228442694	117.244906973686	109.224250043543
GNA11	106.276073894458	97.6519729966674	104.324527148174	113.389820746061	112.079223744279	105.821351118773
DAZAP2	107.978606463027	112.283417239619	97.1190520084656	106.81318631228	106.364967544472	108.781251591488
AKR1A1	101.03475650407	103.562487151729	99.6092942827202	115.65531327028	112.977911678082	106.246026369523
NDUFB6	122.200510981846	119.611262320981	109.054076539929	99.1189772989195	86.2187908979498	102.782759090154
AC022149.1	134.493880355338	106.235095596562	119.096960162174	87.7651211201054	92.9890794865233	98.1346593469828
PFKL	95.2453305941304	103.391263867276	104.014920665753	108.965633051016	118.090124018226	108.585844874696
PTPRS	98.6908558071697	106.656554827185	101.035326825871	115.321327573526	112.525912093707	103.990250963405
VCAN	131.495955128718	100.657215997489	127.558859007221	98.6619328871777	85.9675163194023	92.7636095327416
BOP1	109.021874549194	92.0163026828518	118.807118727793	107.263244654609	111.565365325007	98.1185798677025
PPP1R14BP3	127.747139564046	88.9143062151481	121.060576383705	104.490331030946	89.4416160874137	105.058150264667
NUP62	115.128764062393	104.539376840211	120.132585902715	99.5752915275856	102.678672137275	94.6322164224272
HECTD3	93.5982868824906	96.7850510202767	104.712277733427	113.160603966061	114.436740201706	113.870470634493
ACAP3	85.0523947332509	103.854025490949	99.0123867733915	114.983961943132	123.024547978047	110.602555713534
RPA2	114.808562794058	105.40147499943	111.155367528236	100.668574618031	101.081207180772	103.364070626713
ARHGAP35	106.471985505381	98.6401933210911	103.293191636005	109.66304618943	109.842838183562	108.501688989633
TMEM203	99.1010244071943	104.396251842466	98.3985796140374	112.220784876064	112.54562236032	109.735122722304
CSNK1A1	109.036897932332	108.753500429103	104.346106686711	103.435244822574	99.2799246106736	111.401165714561
ELAC2	107.403251964635	95.9824945726128	112.032629731477	108.867120505535	105.755116724742	106.116472885191
RPL13P12	129.878718070441	86.5924533692698	112.801381515374	91.5763952054675	114.241834570307	100.78886441377
APOBEC3C	107.205016138255	100.182731611029	99.7818785942308	118.820069875457	103.323447738174	106.381821617134
DIAPH1	118.831087390862	102.659977338139	114.701167718046	103.574876689187	98.1206373804642	97.6025645319232
SPRY2	79.1256147059916	114.311867870037	94.8915947114619	113.923628733407	116.855885765045	116.049851125533
DPP3	117.67803782238	97.9431123371285	117.023169744465	101.007310967834	103.101781398933	97.4963785066358
CBX3	118.590043222065	114.806286604736	107.075188509631	96.4200018831213	88.2931825757166	108.627089353064
VEZF1	99.7924865101577	114.544772953973	95.370369723933	111.71798766274	100.803670471027	111.393128441816
CEBPB	90.2736323143158	104.969301981737	110.301950917514	104.156040395019	112.667453459641	111.128568018928
NDUFS8	102.497673350078	100.54203368672	111.49548325442	105.718428411713	109.37744515694	103.842056995399
MDH1	120.758167800322	112.402217171538	115.06938260158	94.5276659542401	99.8370341102968	90.4051830428673
DCAF15	97.4825955377247	97.4210883392536	118.659328717442	107.415486946698	114.842695283152	96.767936082799
MRPL49	106.221763476624	106.677076694883	108.016941585822	104.977353343038	101.038895276121	103.435297930113
PTOV1	86.8655011676627	98.0678718858801	103.934735769782	112.443636046017	120.255215269959	108.406377642057
BTBD19	99.4039836222737	103.443780432162	106.534481585779	104.996808004518	111.55474596473	103.855846134632
SCARA3	121.339700726967	134.832479228968	118.910696539775	88.4758042636724	86.0152140845545	80.1087640410796
DUSP10	73.0171536512018	90.2766616091215	86.9353433501545	129.381910943078	124.853562976283	124.792281119719
PIMREG	120.166000172017	108.717873627516	121.01560083629	93.223595292408	91.1231636343359	94.8399271815462
CHTF8	109.328006789005	111.663208797349	111.703241362763	95.6458556683373	99.4116111966345	100.22593829207
KLC2	103.585809268992	93.8313410775045	106.046497536978	110.019856727147	115.303695024439	98.78624612158
SNORD20	95.7125890050009	96.9120879819668	128.110140435317	92.876553902829	123.544983966381	90.3689630176097
ANAPC11	107.631738047779	102.170831990442	111.6547663705	100.050777965286	104.806649530202	100.355103703688
NENF	103.939654142484	95.0234707355152	104.346080420993	110.693273883243	102.153930354582	110.179995002709
C1orf122	100.882834260871	98.0220256501631	108.955974579796	100.019457999201	110.633278190545	107.584027689274
SH3PXD2B	90.058921334774	90.7904623958112	94.6962380534702	121.992671250282	112.560380730272	115.696833021332
RBM3	113.683138130904	102.03629481701	105.01740477307	100.793396614962	90.1392336312555	113.806924211224
EI24	125.471252999214	103.541204659069	119.651447805718	94.4444530793061	85.8131149741421	96.5154748361205
TMEM109	103.508038126395	95.5193278404777	115.167378601232	104.94106368949	108.901971867616	96.8514399186388
EDC4	101.449922281096	93.5897806930203	110.216003883591	107.629503056972	113.418558754431	98.4547868590795
DHX16	105.247376042516	87.3802982010988	104.31610288786	112.246018721016	110.168775150471	105.280142544135
PARP4	111.855501743883	103.243912242132	103.516797011668	106.674004609956	97.4476438255455	101.863260945288
ATP5IF1	115.128850676495	115.949061483267	111.139514514211	92.9640780203163	90.8822864136539	98.2347858660338
UBE2L3	112.025156679626	98.1467588841826	102.500437050103	99.9817531297748	101.894205330356	109.629466339237
PLEKHB2	120.050272880917	102.955930936601	113.818393618255	99.4635182757465	92.1118240196693	95.3118551683945
UBA2	120.376372993231	109.4915386546	116.031486461851	98.2619193537317	86.1565985124371	93.2405001602253
SPTBN1	104.993057388263	100.253884119276	107.464989709673	107.833327927848	100.777921859911	101.425779504416
ATXN7L3	86.1852653305422	96.0742749152843	99.0481952954261	116.155742727236	113.632385055014	111.468124162324
SLC44A2	93.1502887973935	111.991174233445	100.611904376801	103.711845516864	111.131079094283	101.919188352171
BCL7B	100.489784257257	95.8572805055377	108.988864063172	107.795741693016	104.753144645294	104.027212086524
LSM14B	105.34363985744	112.282768766142	107.49441401621	100.381219777623	95.3620282804047	100.997985287156
POLR2G	98.3384674061372	93.7023649109267	108.368432193508	107.937658805764	102.793538401565	110.654594341549
NCEH1	116.739148289768	92.024502616418	100.131309901233	107.876583460749	97.0047857198822	108.011711205185
FPGS	103.35421989794	95.8928019049803	111.841191292506	110.298576909901	104.512123503569	95.6947011077682
GRK2	97.7556934419214	104.049442522791	103.420593105765	104.934795358887	105.927906611187	105.468873267264
RPL30	116.850730600051	106.950753954907	109.892826749224	94.0989172891836	90.2796519054464	103.16767965722
MARS	101.290499669665	90.002158917172	106.716384513928	108.21132264809	109.464706063215	104.890403290028
SDC4	120.321987360889	108.860959513111	128.3276235748	91.359626371584	83.1121498244065	87.9826413765017
USP11	90.8481609953321	96.1503690294315	102.791849545601	114.677715616739	111.331360806009	103.546698182764
TOMM7	116.081515973045	102.448667419051	101.90430125564	86.9204498491869	100.076261573397	110.926912914058
DDAH2	98.0964328890474	95.0134000268841	109.236991096773	108.791570803588	106.512916128024	98.8432786985361
PGM2L1	77.6065794172343	90.1148291720657	69.9581626239025	133.699844986298	108.333739694244	136.69415630449
PMAIP1	110.668694872842	121.769967526828	106.997283585052	88.0440508095232	81.6312706200264	107.06801524413
HLA-H	63.935416676643	87.8136211263731	105.259875820895	112.186654467039	143.067479953178	103.781388185673
PPP2CA	114.191313438758	105.926850181728	102.080070592679	99.1157439123478	92.9107448038709	101.484829692743
P3H3	91.0269694488164	98.140294299765	107.035105267321	107.937387909591	112.05170159489	99.4628186744568
PPP1R35	92.4603499514752	91.4419027294042	102.946389825542	98.7398643552103	127.37350290302	101.509646748228
NRBP1	104.629261902121	95.3186363053102	104.98779835031	102.682061058558	106.468754218719	100.300674284385
LRFN4	86.3960877992936	106.634965852469	97.1988589528464	106.619249723739	112.025957402139	105.323939924343
PLXNA3	85.0844618042024	103.695563147111	95.3539576885262	110.016027597632	116.476227411516	103.267055262708
UBE2R2	99.1325480320991	106.740658952679	92.6697608585437	105.518646476422	105.473124431455	103.963116227375
TPBG	75.517464621032	114.310338323717	82.7118683085076	109.391104305242	111.624214319317	119.724041386791
BCL9L	99.5271308434394	97.0301839295125	106.345880052788	103.976413797122	105.854697018822	100.467500432185
TSPAN3	94.3016110382798	102.870432705507	103.033712155349	104.511923553194	103.225668951645	104.966535929225
DYNLT1	97.171139612751	102.531608851725	100.785190169527	102.244570437007	103.172114587782	106.477457951347
TMEM127	91.2160183063304	98.8000164735485	102.978031882702	106.834599766428	106.774197766164	105.636260209266
RNF114	97.9079053776253	111.700920611716	103.809321899704	102.957078110069	101.893404226915	93.6974699427519
RAB5C	98.2410997744305	105.059002071148	100.985231290685	102.26176163151	95.6848686964192	109.712699759155
OAT	112.933390053484	104.870060601746	107.582577897124	93.8068404426639	95.6380647443892	96.806106782343
YIF1B	107.694716210963	93.7754255881316	112.9182347136	99.3105327690151	100.140236366889	97.7369722165609
HTATSF1	113.351643750511	102.214631852901	101.646782017294	94.5427066966751	93.6979332342937	105.96836734803
VDAC3	125.803238941867	96.264156161648	110.604400463997	88.4402345448882	94.7394010435987	95.4422073597847
YIPF2	84.0396477941231	98.6347454030261	88.396805725923	112.511298483839	119.240548679315	108.241776195834
C11orf68	89.2019654898362	92.7580892627335	97.296479638698	108.748132942588	111.94646551215	110.981228858272
MRPL20	109.190832376472	96.2744138266409	111.03538640533	94.3939058502395	101.08182409906	98.7100485567769
PIP5K1C	88.7400935752414	97.2542825311412	102.391118181749	109.737813731463	110.908562602112	101.612628816967
KANK2	95.6617051192992	97.8650117823149	99.6042343102955	106.75520069514	106.877694316826	103.612350370893
GPR108	86.5149584570192	92.2764249306169	90.7864721895518	107.793235456432	120.052123954176	112.579158410152
AGPAT2	111.627585518355	90.5518953335396	114.002349664353	99.8450448501474	104.145788125465	89.7993403363715
OSER1	106.663562088552	91.19667963498	105.3002112852	105.980632053726	103.760311110942	96.9847593755967
RRM2	130.639764201316	120.939997725201	111.524080692257	81.7249285007289	75.3247339423668	89.4125878688855
CCDC47	112.307476148293	103.178047810067	103.969166152442	99.3169687727821	92.6721692572586	97.6258344141454
PRPF31	100.954542972092	93.6152992000422	105.489601187254	104.373057932146	102.932292684905	100.973426691331
WARS	70.1054776053483	102.598082101723	78.5311513303176	113.319027501813	122.092353844505	121.666927246106
PLEKHA4	70.1333481909121	107.812192183665	84.6851283543954	110.536021465007	119.446384520754	115.642235718198
TMEM43	104.387750199217	101.339125865995	109.324184504483	97.4963933250086	100.508131382716	95.057759531028
TMEM123	109.149712523522	109.19266741748	90.8766044504278	102.794294996196	88.2366655096961	107.81268150842
PATL1	92.2589790740542	106.987470539006	93.186647506204	101.4079914124	108.210938283229	105.958559723312
PIGS	96.3372120627054	107.919373088663	103.448897272027	98.4734553954924	104.263203542264	97.3591053990497
HLA-F	57.179330980194	113.661090179139	88.5448678769651	111.119004476245	123.595738811837	113.665368499963
POLRMT	93.6906993359104	90.4711085416729	103.085082677791	107.865998489045	112.500823005444	99.7515329483998
PPP6R2	91.7451013763329	100.310111760397	97.0294097088845	106.689378101489	112.313054297754	99.2498662816946
ACO2	97.2679284452373	99.5013390846431	104.114536176977	104.74570758908	107.418206061047	94.1632220439203
TMEM179B	85.925740250803	96.5010649276453	101.883835804859	103.018154492874	118.920305422185	100.839520229989
EHD4	114.233580711411	98.943292665502	114.601668840117	95.4284356024138	89.94551852521	93.3472353106553
NACC2	101.119234690572	101.384497343768	104.175915213838	99.7343274694112	103.449548115934	96.6007291861378
KIAA1522	110.044314783773	89.0548053623923	107.847443002354	100.212151716694	102.595431283199	96.4743598484725
DNER	111.858168783635	97.0182441489715	109.857586298425	98.2480675133915	93.9517196659071	95.229978817371
NASP	106.207611025868	114.612661356655	107.72365941451	94.700718924477	83.9588627173503	98.6977659675307
TXN2	108.318637312977	97.5478443202841	109.730862001382	92.4819564275535	100.334489285815	97.2164324104887
MTCH2	119.41922800511	95.0514331081388	113.570286379379	96.7991965582282	95.3422559562928	85.097180225074
MOXD1	119.587994575176	110.210454133515	107.58851286831	92.1050495850779	84.4320681270035	91.0120572188182
DKC1	120.459336669428	92.6129940694208	119.859264976544	91.2420383256362	90.1218755017092	90.5911406568789
TSPAN17	105.270221952216	93.0448320493376	104.108188957638	97.3892519568712	103.264154927822	101.753892778409
CMTM3	95.8052031466339	98.4683528287124	94.0494201206443	104.874833489248	110.717655308372	100.873438326749
FAAP100	90.0992619695937	89.1312081448923	101.45442574631	107.977513593032	114.054188673141	102.037823016273
THOC6	98.9248394668827	83.3652369737348	99.8884690242837	105.408284554303	118.051702203273	98.9847852981417
TRAF7	103.273997897617	85.7596157313477	107.363982639442	104.917355496409	105.86190940073	97.3276482963846
RAD21	109.270186179071	112.90435270108	97.782337362675	98.0479749253422	84.2528646156655	101.888865279975
RPS28P7	104.966187076191	119.668128345548	107.618774871182	107.285973171932	75.0492051893591	89.5083062269658
WLS	108.512818145447	105.346216116384	115.077219056367	92.0325202273755	91.870672007803	91.1845552101308
UQCRFS1	105.231682770879	103.244671453674	107.611572677783	88.7683452293829	97.2409284650811	101.455956178235
USO1	110.957924639757	108.324307223327	89.7541367948235	100.354844361074	86.9260166647694	107.150644903182
NUTF2	116.46204473787	95.3377116245951	112.605022553066	94.0265017108934	89.7043827654453	95.0942891967932
BTBD2	91.3834866269861	92.8776450005854	95.8051814623088	107.098566042597	113.608715385767	101.882998682482
TSPYL1	93.0633530003617	102.082527826402	101.528920831603	100.239587592447	98.063366708132	107.667491717112
MCM4	120.224618446065	106.316371016875	112.26896663153	91.5690990954554	85.7724486651534	86.0878959326414
RANBP9	102.947511328952	101.202407074294	97.908326705333	99.7538784557309	94.6547378348522	105.695956745225
CS	106.95439877832	99.2620983240733	108.038638446561	95.8426209516149	94.8412231162846	97.1915703473782
LLGL1	95.2870132944872	88.9266148982068	108.275193822851	104.458929697396	106.15755892065	98.818647116173
MIR1254-1	90.8985537567019	107.488700499018	81.2752675243884	121.076185999032	99.1389116252935	101.859174810227
MAZ	100.983601932079	90.4879045399249	114.445658766125	94.8054969136258	107.718784613413	93.2574686848392
PSMD10	110.306497144043	106.872244098412	102.166437685666	94.3520226453854	93.5315223239984	94.3747446235143
QRICH1	94.7700573240235	98.3517524753811	97.1544161427951	103.909897754709	106.723415962269	100.661942438722
PRCC	89.8638158254147	91.9563377218675	90.6459286429703	109.16357216584	111.128386325191	108.407558361923
ENSA	115.064834008958	104.542917938324	105.297808062712	90.9768396786049	89.6736191748741	94.9370403398786
SPR	93.7528717854063	82.3707588439457	97.1257752156874	105.265492653599	118.220547111731	103.720773769761
UBXN4	100.90059532324	112.125366484991	86.8255797099838	103.665031389346	87.3692903573107	109.319574980614
FBLIM1	100.172632798305	87.6973473183601	108.660000369226	104.847919615604	102.295688532785	96.2198232186367
PNRC2	113.218202048508	123.522597777762	104.397335356264	85.9023762896542	79.5893889298416	92.8728889450498
NLRC5	65.041979757275	109.799560474677	86.6914314041421	107.610885600003	123.36112843842	106.911556441523
RNF19B	95.3903243955565	115.131919029442	98.6721191681783	94.5869242564963	97.3314940474505	97.8708564992759
SLC7A1	104.884310175196	81.3292039657153	108.231775910792	103.201364308513	103.835364804284	96.9950804307574
ADAM12	113.191358562679	92.5128472251439	114.204390027635	98.3277263722943	91.0010637888438	88.670344240132
PCDHGC3	95.8535501081011	110.786201842165	108.608914043007	96.4108842594334	94.7622434037404	91.4780568199858
TTC19	93.8078463536047	118.74971188561	97.5221471840574	93.9281230304259	88.6086103304197	105.26383623819
B3GALT6	98.4646555276998	85.7284634088127	108.718177161381	101.030488895398	105.578598859477	98.3275932833651
HOXD10	87.6578891603277	114.802862844857	92.0546061877579	93.130302815855	107.068019517068	102.677761843683
ARHGAP1	102.40643131789	92.9910036253521	110.587593969279	97.700054810279	101.0093640101	92.5773931988807
RNF213	85.1780217421919	103.259980049582	93.0204966818242	105.042043326957	108.158690330859	101.724390992171
DGKQ	86.0893916835421	95.3723066631664	103.001002349687	103.974479244239	109.107104226115	98.4300442257533
ABL1	95.0526551680698	87.7088367969361	98.9859201480903	110.025844196653	108.152138307607	95.9942245778731
IGF2BP2	92.1261616354814	92.0317246684518	94.8486091046845	108.122393506935	105.608589279405	102.704437800513
CALM1	110.188146435978	104.578051217131	102.967307668806	96.4636096887812	84.2802268859528	96.6124946610933
TSEN34	101.406900932356	94.8760642483944	108.766286396603	91.284655080903	97.3623540223715	99.877009380652
RBM15B	109.778631240718	101.647766862891	114.795043194099	91.3106484640022	89.0950612242652	86.9443499032045
PARP9	82.3970537783852	106.78193967504	84.4409231297613	107.558985615385	96.8019214812212	115.153529066372
CDK16	99.4772165977324	99.0859970571875	103.963990147166	99.0835093751824	99.5369632367054	91.7541402557705
C7orf26	82.1632995457486	95.1578900095962	95.367350199988	102.883780739961	108.690601729954	108.566427711283
MCM2	117.293273273441	99.5857975801974	117.724787745852	89.6727338981	87.9515715027466	80.3771274493632
SIGMAR1	95.9397591395273	95.8103300569158	108.777840974922	96.920359440287	99.8675053772452	95.1425512280117
BMP1	85.1906991123553	73.7870018485511	97.5745613480006	112.830891084667	113.843359425514	108.863695242737
HMGXB3	95.9538629557729	92.3729438433608	103.009664335091	97.1660784471146	106.627929768897	96.693684203844
SHISA4	82.6592111647202	80.2337308568165	93.4665576530466	114.212456634008	120.251827989939	100.755010313639
PFDN1	99.4416509142867	99.6958847642522	101.898175542481	94.4940700429765	96.7644110492342	99.254964946985
EMC1	98.9318527108396	91.8464348327483	105.957115540818	99.8776402370247	100.959268573486	93.8592603526277
HRAS	101.62285936656	101.5156194462	121.331319904441	84.8063741660658	95.6691091328345	86.4370520053369
SRSF11	90.5885703045447	109.613121973442	87.2141589795911	102.316503037438	91.9944148730373	109.641560229084
MAN2B1	86.6552384130265	97.5053283085378	96.7247269497227	104.052246902193	109.255524500591	96.9496082590607
GOLIM4	97.3160062709715	100.908292228799	95.90959623393	99.9575231824529	96.7441746272433	100.033988758895
IER5L	86.9579517155302	119.915133986514	102.072262390367	84.1669940295744	103.854297786249	93.4245962193609
AC009299.2	111.701580479062	111.959980177561	104.39603997539	80.2065057376871	87.2989361501484	94.7901451613284
PTPN12	106.624444280008	111.140175123635	89.8706850663733	94.1096364325321	82.781080569759	105.395158598989
PYURF	116.100502059369	95.0729951775255	103.301004363902	91.7516713675882	83.022464750131	100.572267438653
MARVELD1	96.2730948084058	101.035185968484	97.2921958003547	100.015038618403	97.3948283094035	97.2065870320623
IST1	88.0741003336417	97.5054430224882	94.7336855108122	99.2378144897452	108.10218178665	101.505901580631
RELA	91.4278380264284	92.5232283404348	92.1015575829231	103.91751579644	107.309263506077	101.835986143319
NCAPG2	123.71861949754	103.907479209293	113.720242665492	80.9456458853616	79.7397350063805	86.62729826378
RUSC1	97.7803199733933	97.9816844239248	93.8432064421084	97.0296849917749	103.955500231375	97.4681524838294
COMT	84.8173157268921	88.7714854569142	105.52069413808	102.562428799895	110.140563704597	96.0224592602898
TGFBR2	99.7869344244057	102.868214430776	106.590854679306	94.8229464632241	88.7574967546673	94.3648695455992
NDUFS4	118.185612892178	99.7992179781455	92.0658954462771	90.2881575136126	85.4070858087137	101.434550325888
PSMB9	49.1705298628911	113.655879044943	76.8181798283352	108.215541215746	124.866692691247	114.294773538765
BRMS1	101.340298187113	91.6667707354186	104.530641074856	93.3365630106189	101.1544645002	94.8023382916107
FXR2	92.9515008353738	90.5548821691544	95.5048510358544	101.661229706019	105.714853953398	100.377501290706
FTSJ1	102.604024678274	88.0595862366157	113.735379302264	94.6374446273772	93.0098501591368	94.2287330257899
PUM1	87.4714053654744	96.8267891529069	89.0652214242489	109.939963928221	106.228402758947	96.7429708305116
ITGB5	94.2950146201343	79.991620894921	102.515422619886	108.445901913689	104.24766756276	96.7748287069299
PHPT1	88.954628175187	90.8835872578383	90.3136957449459	99.4707669270674	116.991159117786	99.413334006138
IGFL2-AS1	44.9219565238154	73.7447188724314	60.7823888196382	135.787537402194	131.350093315084	139.277960135269
SSR2	97.4381655402806	93.616517261081	111.659093290835	90.3445111370659	101.170663907095	91.378950425665
PLEKHG1	101.927531184536	104.039132124038	102.828662088138	95.9517360275158	90.8232964639249	89.5203457235514
SNRPE	117.274583789689	99.755108576394	106.257027727724	85.530822169892	82.8194032383091	93.3526510774403
HDGFL2	103.25061234343	90.4826867603607	104.162413108251	92.8284670842944	97.1812954230314	96.5841502857046
DNM2	97.5380838904123	88.6770451611201	96.0807115688209	95.958153178179	106.607291081606	99.5987916438968
P4HA1	79.8190986107994	104.759312471225	81.0545393487644	103.218772711382	98.2823930260952	117.180662035551
AFF4	101.812453013332	103.865757256971	93.4896996769353	101.753751927967	86.7556890105057	96.5044852478041
ARF6	99.3558883865469	96.2852310092503	102.328330569623	93.5160661255877	92.7505295523283	99.8228269365714
DDA1	93.9531756933865	94.8732724099443	99.5468766588057	97.2076119345705	100.665637442558	97.7882889630647
CPSF7	93.5272121007961	97.7957040580346	94.127244607961	98.7951286304704	100.28224658099	99.4916968587954
PAK2	110.538302975376	102.289874748386	97.152678372082	94.6493172664114	82.7787073052042	96.1629539479253
PLA2G16	80.9426103772794	96.95069666648	88.6368174829784	107.148983052417	107.072605193082	102.626969554444
NCAPH2	104.814039356633	88.268271509047	105.814789577178	87.6328113288342	102.486432119131	94.2118132968222
NRSN2	86.0720097014669	93.6113094583443	86.1033823482317	100.922797593563	114.846140217364	101.635556088449
GORASP2	91.3348596474915	100.028594492042	94.6339383682377	101.976817913364	100.046550433349	95.0397184095311
G6PC3	86.0618579948152	97.8674113778444	92.8513229867721	102.382047639072	110.700156074089	93.0893646729409
POU3F2	85.1269991088346	126.137564387551	85.208819448572	101.639860111447	91.7059203065266	93.005264664704
TOP1	94.6619960326387	105.349720925767	94.9784196831507	100.797005633682	89.2558153508946	97.6055716130987
MEST	92.1055647218198	126.031860998228	104.041610366048	87.7432016361662	87.1469313774743	85.5558198058527
PHF19	105.935216811408	103.832430109176	112.680056647667	88.4610652198484	89.1075530327809	82.427732790556
CXCL2	119.573060688268	156.485173789732	121.934574691256	55.4463040073663	63.3974980786044	64.9049974384254
RNF126	92.5865485486279	88.3243601508495	108.393371183317	95.3652369372076	97.497309382833	99.5368288309904
SAP18	95.4495390941116	94.7826277813964	89.6859972604467	99.2320641265836	95.8847199917352	106.583574756537
PDF	91.3695307191719	89.3454304068159	107.339969754936	96.4521123599495	98.9605529040333	98.0167681779946
NAP1L4	102.718125822616	99.8425861331456	99.9107485761823	94.4437017106187	91.2845889847234	93.1495464950746
AIFM2	89.6943680268753	91.6830067817176	100.97073660555	99.9800626741765	101.231522428939	97.7075915625646
PSMD11	102.44791934239	84.2875247965764	98.8747494128986	98.8353005510751	99.0585907478193	97.6319500453213
PHF1	77.3650144719696	102.81877770631	94.0519384730916	99.9783493159019	105.854313893572	100.990750661875
DPYSL4	79.4134678638547	92.4254951830101	90.7684712636717	102.558898800638	110.600894489612	105.089012409227
NXF1	88.631612444431	101.991143331762	100.12665074633	97.087618087097	98.5435908728347	94.1525736745734
GLA	102.399402582506	94.4810230996605	103.036794831944	89.1298854043739	94.6383197642087	96.6054145313524
AKIRIN1	101.074220885517	119.285419217195	93.8604308636567	84.9946550174058	83.3240670035644	97.2375756755212
TCEAL9	101.204800753192	122.02465328128	96.1167187741137	83.6578038880272	74.8326910741356	101.813867148513
IP6K1	88.6178096801547	100.253884119276	95.564605744846	99.0529599688236	103.664772409213	92.4080575677506
PRSS23	91.5258976076768	82.6542328204407	99.9834824089574	104.785245820131	103.432347551639	97.0307034896683
PLBD2	89.0626649158184	87.9794542004901	92.9257526410022	106.170671209906	108.525590683859	94.6067977852289
ATG9A	101.57474870415	84.9455715851161	108.309100687189	98.6833997110172	94.8279919040765	90.4964947181708
SPATS2L	94.0393881885608	111.783833233438	93.0352751740719	93.5347764735813	92.0615186256947	93.904524951006
APRT	114.664000139103	85.259357912492	111.354178696568	81.6219621009243	95.5602700104223	89.817627136748
LEMD2	85.2852304664121	91.4907769825488	91.984253864078	106.705550932138	100.112579977536	102.137696563215
LSM2	112.675915814671	96.8096931142498	106.62882436061	86.7927181767834	80.3605105374942	94.4245184609874
TRIO	98.0892444618524	86.2374363205048	103.62937191433	96.4204150379232	98.3475313291608	93.7633933999092
TMED2	109.593527025902	104.354782773415	93.9319982625422	94.1829115632158	79.9977964064297	94.1284377192996
PREB	91.5587672756296	88.4782286835543	93.8244447101886	102.98637017277	102.089413401992	97.1117988176404
TM9SF3	107.562389139802	108.32120618134	93.0140696009367	90.814927805322	74.872793597302	100.966977658604
RPL14	121.045366867611	93.2882575775626	108.394033463259	83.5800764798725	74.6312935397019	94.566485760757
MRPL36	94.543281691823	95.3155053223915	105.756963961613	90.0954584071503	89.8718019003961	99.7472819916993
ZNF622	86.038391314892	83.7120915855677	104.404515227768	102.136171221247	92.6051834067081	105.953486951783
GLUD1	106.619309150214	93.9767393430288	102.382817109651	97.1939186677572	85.8532456954002	88.7511043446601
PNN	101.185410721639	100.930039014947	97.0215041913961	94.7086819443581	87.1126581361928	93.7892594041367
PRKACA	102.155363501629	91.3772381295484	101.882463447157	91.7920578517123	94.1717466466716	93.3498836727045
SPRY4	109.10559200847	115.611384418228	119.406346450618	76.4863053539746	77.4721473734967	76.5348719539848
AL445490.1	62.3994853708062	102.176783168606	70.0348963848354	109.025289823997	110.34449760515	120.418969496512
TMEM140	63.3996056556859	100.441706643206	77.14415542526	113.156991324647	118.259953570605	101.790433051684
RERE	85.3447904931591	93.1740291365562	86.3782586903187	105.703198424883	101.643311816819	101.836281370912
DDX23	94.7133248912355	87.6180836296163	96.6489265736746	96.332561965539	100.658387060284	97.3007522089094
GALNT2	118.127896824178	108.242602510286	123.130858177763	74.6624832464282	75.4143997404483	73.3253353547681
ZSWIM8	77.3726814859306	89.6524108960506	91.3966085222702	104.907714803746	109.697966807481	99.7206110200607
TNIP2	97.5288368299339	81.3178687768166	96.9564115328479	95.3014767787298	106.2132320751	95.0118955926023
NISCH	79.2262267008413	92.1884859535838	91.9951568104618	104.679117905911	107.421229461471	96.6723979448286
FIBP	95.4280004250531	92.7291120236349	100.632985581345	93.8567601661792	96.556707147132	92.2106607428915
SETD5	79.2398820217254	98.1266119667327	90.6683963793767	100.902156170548	102.198273291253	100.045777710342
TCEAL4	96.8483221837976	104.792781176304	93.9281288705203	94.6161004170356	84.4443743316142	96.3744196544696
DDX1	107.207422070129	100.01848496533	100.988707706341	90.7325212883061	82.1652850262591	89.4651947988928
GTSE1	106.224249766526	93.5891987534966	108.721477031387	86.7870522393548	91.5602822162512	83.6796998428031
TMEM94	79.3788616947376	92.4259134972077	85.9840435650962	107.55074758438	106.590254727617	98.5818489721504
RIPK1	84.7287051633192	97.8764777441163	93.2280400673471	99.645387464308	92.1140010894877	102.749931006865
SYNGR2	92.2654493019155	89.4426732479615	103.335697281008	92.5426824958589	97.6964142339202	94.8201261444794
NDUFB4	113.86569133277	102.323710207498	88.8950927644991	85.8995911709083	83.5735601838598	95.4240117694329
RGP1	101.342165883981	90.3167837447028	104.436510615609	94.0402685440166	93.2832855252595	86.1866257747111
YTHDF1	87.8637226598009	93.8659005911266	88.1274053468777	100.05483482276	99.6961905051422	99.2844913290511
UBE2Q1	89.834454647153	83.1393261557914	91.4491626644676	101.84012670664	100.596914658155	101.640650546122
LRIG1	86.8794590444263	121.810180022055	94.6970904766762	92.7777091722634	85.5466297365836	86.3251489728323
RAB5IF	90.1758375194328	82.1533872877562	98.3978168909423	94.8513339177146	105.366650084217	96.4557900941132
MYBBP1A	97.5553108222482	83.8277412486396	104.514429809869	95.8648438509644	94.9985785883334	90.4806555400131
AGPAT1	92.2115226186734	88.8691366066032	98.5010281168381	93.8658751431298	108.438778010046	85.2171108158346
SCAMP4	80.2245602179211	92.2802902866915	88.6297460445611	100.209106190607	102.923338413809	102.763881431406
PSRC1	94.1125536849046	96.1688163367158	100.4216898576	89.156454658882	97.9611668199376	89.0500931545389
CD99L2	90.524922988963	95.8113019582575	94.5898170196772	98.9174660146801	98.467891570905	88.5392084731134
PRRC2C	97.9495233176048	98.7849368296805	90.2790280225216	96.0044785758219	90.6560243597239	93.1085757396798
TP53INP2	86.4900893161787	100.728121981713	81.4847993162559	98.2421753066211	100.771816935426	98.7760409394624
ZBTB7B	76.5166874685576	88.9074649777265	83.9731102801557	103.659572429237	113.355554941612	100.022600015153
CLASRP	78.9120219078491	87.7772126757833	89.9593537711975	102.366475435517	107.153081513208	100.23483709815
DDX3X	98.8305173519516	102.095951458996	91.2952280900419	94.6841186723222	82.6821281665608	96.7150341683555
BRI3	105.291918630396	96.9179405146065	102.375100873264	82.505633130133	85.9746205667923	93.2235835656784
WDR18	93.422555087485	89.2657975413607	103.019936044066	95.1810852538607	94.2924942701137	90.5862268234786
HOXB3	86.9180846309558	94.1941894067732	82.7563028893267	100.231584891673	103.825937691269	97.8350683312963
PON2	91.4114508100972	111.932344208806	87.8702031449162	90.621159759805	86.2610573677824	96.9453842138778
CD2BP2	88.7410651016176	89.2798968038079	97.0923149051395	95.7963412603755	94.374947816813	99.191094313171
XPO6	90.2505117710412	88.6226361339351	103.367798724589	91.123045922151	97.0192395272423	93.869454578707
PPP1R11	94.8052198564233	87.0078363882553	91.6348219153023	96.8924927469459	95.8826744986463	97.988725856762
MTSS1L	80.5771115496707	91.6102705854876	86.0546672996606	102.556226754074	107.405445531237	95.7861596404563
HERC5	72.5399649626528	115.04865929704	82.0460694740531	98.6686874811369	94.1604713856124	101.429648797496
DNAJA2	96.6602950973356	95.9587029042941	92.9752688526442	95.0207917648025	89.2348071272879	93.7767560948779
EVA1B	82.3890364029736	88.525862993294	98.5191365603913	96.9809252015369	102.349851693532	94.523000128521
TENM3	103.341974366654	79.5583411542659	105.089696380306	98.1287734930462	89.6581734958373	87.2794902770983
CBFB	114.132715835022	99.3878822139912	100.177163922569	85.3310005466659	78.7334125726856	84.6274296443265
NDUFAF3	92.6596812956459	97.5354139664936	95.9820616876278	85.8677923007575	101.296515757374	88.9086045355393
RIC8A	90.8337872400308	84.7421512635236	97.9615196562715	100.927931763057	95.0219238301336	92.7166184517745
NDOR1	86.5614558851913	88.2347301698564	101.465121533885	96.0077940157548	97.8639410979074	91.6860471048433
DUSP3	89.2567518448532	95.5332303578735	90.3930595741448	95.1648133597455	93.5361389361745	97.7494556077683
PRKDC	120.64322752162	86.8255731180238	103.193283497626	87.7603729074055	78.316260572733	84.4076712365298
RNF11	102.117211028572	95.4798896374057	84.8470057384646	94.3524909562331	86.4175312471529	97.5668325895867
TRIP10	84.4912737970877	73.3818820307173	88.76257975531	101.602775708738	113.303095236249	99.1895063692364
BVES	75.9452507298217	119.126286547606	69.4076977565079	104.530485664208	90.835136376146	100.741892656913
MLEC	125.109419998514	95.3577526374233	111.32322031443	76.7208740333427	75.6514424374544	76.3492057028147
MIR4787	63.5321658619054	85.9319006736651	68.8259606734305	125.547415413962	101.761634155063	114.75423875252
SNX7	98.5596494951147	96.7455640331797	90.9022122101912	94.0404640856399	76.6350768101718	102.945711136332
GBE1	101.319843637673	90.6828145401715	91.2726545862099	95.2051162332915	84.4610739874805	96.7943460001678
ESYT2	101.304956010314	94.0486329091132	95.1493915711223	91.2059088308533	87.8747839319795	89.9021373422111
RRAS	88.6116550244836	83.1992003840428	89.257993512847	104.550692491283	108.922231903259	84.7598549682408
HMGB1	112.124549548311	115.79239237912	88.1637928313779	81.2800289613377	69.5567715266489	92.3620805497431
NOP53	91.5784185789936	83.8421049240653	90.4340157639213	90.9182879645018	104.6791121985	97.0071874120256
PABPC4	99.045761121499	87.235562982781	106.751185082473	90.6491988321102	88.4243630610523	86.2738001402758
CDK4	103.783852632451	89.283341244271	108.666332537079	84.8871729219405	86.005926594123	85.3484650721869
ZNF358	83.3246377324319	67.837330965194	81.9234269802378	110.399421094056	105.739387737611	108.66987916279
DHX15	99.583791638864	92.9577793450968	94.0467633527633	93.49983720834	87.0559434559824	90.6715953367898
EDIL3	84.2313647020573	51.2509689932397	79.6888558891964	121.887488857961	104.000638392093	116.712140455879
FSTL1	109.886803506406	92.0860702532504	110.873484196193	85.9085036377425	75.3898390541184	83.4483041103751
ARPC3	99.6388905524638	101.458035454703	90.0870290359306	90.4054581738228	79.2100786189639	96.1545682532275
CDV3	117.05134712993	102.297070674489	104.947518941804	79.4730272062737	70.9558452031526	82.1673984784189
RAB35	93.1698875837901	81.8914538272488	104.541036961587	93.9775271521223	93.1149314020814	89.9944852991545
ESYT1	110.122621975534	84.1015652688191	103.862581237687	85.1735208885548	90.8407378626165	82.2144240281573
NPDC1	75.4501869682141	89.1796820858838	88.1407559612311	92.3872517519626	108.625989911687	102.310300841761
SEC14L1	92.9824887041338	84.3903559124277	92.5449252097338	97.5528413512315	92.8847592752997	95.174213658304
STX5	93.7580120272938	88.838178218233	94.194566067661	89.4159342389207	97.6417983903672	91.3966413741827
PXDN	102.710142593978	87.5392062689648	105.470850408614	87.2536641903202	89.342005024319	82.9111352976701
CCDC106	78.7139338417136	88.9171892127158	71.9786650030802	108.471551301986	109.255707988188	97.6745381009823
SEPHS2	89.0466005116433	89.1844300384203	90.3437309948019	94.5196072141182	95.0799118026629	96.4502404191606
CYCS	112.08474466601	112.048017670964	88.5597100194319	79.9655116799275	68.4442312740275	93.4846680472348
SRSF4	91.580695039695	93.8543802152643	93.5855201027946	89.856953301301	93.9876197387699	91.700159931509
CC2D1A	82.9765816387387	81.4392866960845	83.233357914835	101.409169981669	106.976943149019	98.277816498611
PEPD	98.516686476306	84.9557411091739	104.55970949465	88.619282422124	93.7537499662311	83.2458220789271
IPO7	114.237799939214	93.2105125503717	101.597636809633	85.1208168274375	74.2933669646566	85.1842334623781
MRPL12	99.9898052805457	88.1610031554722	96.8846517509432	80.9041400885695	94.8447137400972	92.5959543241396
NABP2	92.3728350317412	71.8380702555918	93.5996956776958	96.0670833004043	100.924325848783	98.3275161177478
TCEAL8	96.6477365541744	105.44980282704	87.3099450530677	92.1851651640983	75.6342096737611	95.4469789427672
FAM129A	99.8573768796474	97.7152047794185	93.4769128392259	88.9500957033706	82.0325547907611	90.1242946991992
BTBD1	93.8919369670434	89.7130783611527	87.491620040086	95.7230942661025	87.653161010034	97.6305611492718
SUMO1	102.826833423846	105.380854163577	85.0060176356434	87.1669523839085	75.7921967880883	95.8813027210868
CPT1A	100.552448741204	93.1325241861525	97.6706286756651	86.8548546239168	86.4644501936347	87.180010019527
AL161431.1	108.420786944684	103.531958175728	93.0381063541581	85.6577233531865	73.8306961387457	87.0706527888692
DBN1	81.0905641987115	76.4585199456248	78.6984017460707	109.65694622333	107.91424712068	97.5893001682646
RBM14	98.0692870925079	83.5236829848172	99.2554678896812	88.1530885978657	93.3611944546833	88.0200279870106
SGCB	90.9011876118045	92.4310933375986	80.3821523846687	99.2294841052879	88.0021883565147	99.3972356937432
LZTS2	76.9418445570192	94.7769523103058	90.433166539623	92.951145458115	102.492166735678	92.6464762141739
CFAP20	91.1513574906956	93.7672819327516	106.886387615021	83.5605151853772	87.3918202372719	87.4644728378156
YDJC	79.9010452424181	76.9718152493111	93.9391960388783	102.759655033549	106.910633602761	89.7163555309755
CTXN1	68.1157096006286	81.4202135809086	60.4375818500953	114.949256969927	107.143259038264	118.032931288307
M6PR	99.2749055813618	82.7441818271528	98.5897471181683	92.5854396434976	92.7190743289332	83.964737679763
C19orf71	86.4089914225528	85.6769098704792	109.950725413557	104.905076677839	88.3808851535907	74.3689191203276
[truncated: 56,736 more rows]
